# Supplementary material for: Untargeted Metabolomic Profiling of Aqueous and Lyophilized Pooled Human Feces from Two Diet Cohorts Using Two-Dimensional Gas Chromatography Coupled with Time-of-Flight Mass Spectrometry
Source: Metabolites. 2023 Jul 7;13(7):828. doi: 10.3390/metabo13070828 (PMC10383202; doi:10.3390/metabo13070828)
Supplement: Supplementary file 1 [file metabolites-13-00828-s001.zip]

Archive with 2 entries (2 files):
- NIST SI.pdf
- Supplementary Information.xlsx
