# Supplementary material for: Untargeted Metabolomic Profiling of Aqueous and Lyophilized Pooled Human Feces from Two Diet Cohorts Using Two-Dimensional Gas Chromatography Coupled with Time-of-Flight Mass Spectrometry
Source: Metabolites. 2023 Jul 7;13(7):828. doi: 10.3390/metabo13070828 (PMC10383202; doi:10.3390/metabo13070828)
Supplement: Supplementary file 1 [file metabolites-13-00828-s001.zip › Supplementary Information.xlsx]

## Sheet: Most Abundant Metabolites
Lyophilized Vegans	Name	Quant Mass	1st Dimension Time (s)	2nd Dimension Time (s)	Average Area	Relative Abundance (%)	Similarity	Reverse	CAS	RI Library	RI Experimental	RI difference
	L-5-Oxoproline	73	1671.67	2.16417	108000000	5.60459	920	922	30274-77-2	1520.7	1513.9	6.8
	d-Ribose	73	1977.08	1.27333	63800000	3.45707	902	903	#VALUE!	n/a	1669.3	n/a
	Phenylalanine	73	1883.33	1.5025	46300000	2.43105	901	901	2899-52-7	1632	1619.7	12.3
	Pyroglutamic acid	84	1862.5	2.24167	45700000	2.31973	919	919	0-00-0	1511	1608.3	97.3
	L-Threonine	73	1386.25	1.405	44100000	2.24057	932	957	7537-02- 2	1367.4	1380.7	13.3
	L-Aspartic acid	73	1672.92	1.56	37200000	1.92653	920	932	55268-53-6	1521.6	1514.5	7.1
	Analyte 52	56	693.75	1.27667	3.54573e+07	1.86	n/a	n/a	n/a	n/a	n/a	n/a
	L-Leucine	158	1134.17	1.43167	32000000	1.66164	869	870	7364-46-7	1276.4	1269.9	6.5
	Propylene glycol	117	565	1.18083	29400000	1.53864	940	940	17887-27-3	1011	1012.9	1.9
	D-(-)-Rhamnose	73	2050.42	1.29583	27100000	1.40371	892	892	0-00-0	1706.3	1707.4	1.1
	9,12-Octadecadienoic acid	41	2948.75	1.42583	26600000	1.40238	892	926	#VALUE!	2210	2254.9	44.9
	DL-Arabinose	103	1949.58	1.2675	26600000	1.39991	906	906	0-00-0	1654.2	1655	0.8
	L-Tyrosine	218	2444.17	1.49	23200000	1.1825	915	934	51220-73-6	1928.5	1930.5	2
	Glycine	174	1209.58	1.4275	22200000	1.166	897	897	5630-82-0	1294.4	1299.8	5.4
	Butanedioic acid	147	1230.42	1.66667	21200000	1.09582	926	966	40309-57-7	1314.4	1310	4.4
	D-(+)-Xylose	103	1937.92	1.26417	20900000	1.08869	899	899	0-00-0	1646.5	1648.9	2.4
	Uric acid	73	2702.5	1.38833	20400000	1.05171	810	813	959230-89-8	2085	2089.4	4.4
	d-Glucose	205	2370	1.30833	20400000	1.0663	776	785	128705-64-6	n/a	1886.2	n/a
	Total					33.8968
Aqueous Vegans	Name	Quant Mass	1st Dimension Time (s)	2nd Dimension Time (s)	Average Area	Relative Abundance (%)	Similarity	Reverse	CAS	RI Library	RI Experimental	RI difference
	L-5-Oxoproline	156	1674.17	2.1575	142000000	5.78766	870	872	30274-77-2	1520.7	1515.18	5.5
	7-(Trimethylsilyl)-2,6-bis[(trimethylsilyl)oxy]-7H-purine	73	2575	1.62417	96237739	3.91312	902	904	0-00-0	2010.7	2009.65	1.1
	Pyroglutamic acid	84	1863.75	2.2375	81457064	3.31038	934	934	0-00-0	1511	1608.97	98
	Serine	73	1330.42	1.4275	61812751	2.51295	911	911	64625-17-8	1342.6	1356.37	13.8
	L-Alanine	116	766.25	1.40417	61326783	2.49102	855	860	#VALUE!	1105.3	1108.22	2.9
	d-Ribose	73	1975.83	1.26167	54362695	2.2091	902	903	#VALUE!	n/a	1668.66	n/a
	Glycine	73	1209.17	1.43667	45209933	1.83755	897	897	5630-82-0	1294.4	1299.68	5.3
	L-Tyrosine	218	2442.92	1.49667	44779518	1.81623	915	934	51220-73-6	1928.5	1929.76	1.3
	L-Leucine	158	1139.17	1.46	41194254	1.66992	766	782	7364-46-7	1276.4	1271.93	4.5
	D-(-)-Rhamnose	73	2050.83	1.29417	37856615	1.53837	892	892	0-00-0	1706.3	1707.62	1.3
	Uric acid	73	2702.08	1.39167	36972170	1.50356	810	813	959230-89-8	2085	2089.11	4.1
	Analyte 48	56	694.583	1.27333	3.31011e+07	1.34696	n/a	n/a	n/a	n/a	n/a	n/a
	Propylene glycol	117	566.667	1.17833	32870200	1.33524	943	943	17887-27-3	1011	1013.81	2.8
	L-(-)-Fucose	73	2065	1.29583	3.21804e+07	1.30816	912	912	0-00-0	1713.5	1715.65	2.2
	L-Valine	144	1008.33	1.43667	31963604	1.2986	889	891	7364-44-5	1208.4	1214.68	6.3
	D-(+)-Xylose	103	1937.5	1.265	27263617	1.10767	899	899	0-00-0	1646.5	1648.65	2.2
	Total					34.9865
Lyophilized Omnivores	Name	Quant Mass	1st Dimension Time (s)	2nd Dimension Time (s)	Average Area	Relative Abundance (%)	Similarity	Reverse	CAS	RI Library	RI Experimental	RI difference
	L-5-Oxoproline	73	1671.67	2.16917	145000000	5.95656	870	872	30274-77-2	1520.7	1513.89	6.8
	7-(Trimethylsilyl)-2,6-bis[(trimethylsilyl)oxy]-7H-purine	73	2575.83	1.62083	93895381	3.85775	902	904	0-00-0	2010.7	2010.18	0.5
	Pyroglutamic acid	84	1862.08	2.24333	84752914	3.46269	934	934	0-00-0	1511	1608.05	97
	d-Ribose	73	1977.92	1.27083	64774330	2.67718	823	824	#VALUE!	n/a	1669.73	n/a
	D-Arabinose	73	1779.17	1.325	5.51164e+07	2.23157			0-00-0	1654.2
	Phenylalanine	73	1882.5	1.50417	45635798	1.87433	899	899	2899-52-7	1632	1619.21	12.8
	L-Proline	142	1192.08	1.43833	37583232	1.54166	871	875	7364-47-8	1293.8	1293.07	0.7
	L-Tyrosine	218	2445	1.49333	35175259	1.43507	893	905	51220-73-6	1928.5	1931.04	2.5
	2-Monolinolenin	175	3637.08	1.525	33635858	1.3852	632	668	55521-23-8	2786	2765.34	20.7
	N-Methyl-à-aminoisobutyric acid	72	618.333	1.36417	31713163	1.29996	842	851	0-00-0	1008	1041.09	33.1
	5-Hydroxyindoleacetic acid	73	2812.92	1.66917	31152835	1.2755	842	861	55268-67-2	2207.3	2162.6	44.7
	L-Valine	144	1007.92	1.44	26085846	1.06981	902	906	7364-44-5	1208.4	1214.49	6.1
	Tricarballylic acid	73	2085	1.68	24919550	1.01913	911	913	0-00-0	1680	1726.9	46.9
	Total					29.0864
Aqueous Omnivores	Name	Quant Mass	1st Dimension Time (s)	2nd Dimension Time (s)	Average Area	Relative Abundance (%)	Similarity	Reverse	CAS	RI Library	RI Experimental	RI difference
	L-5-Oxoproline	73	1670	2.1725	151000000	5.5463	870	872	30274-77-2	1520.7	1513.03	7.7
	Pyroglutamic acid	84	1864.58	2.23833	89519554	3.2768	934	934	0-00-0	1511	1609.42	98.4
	7-(Trimethylsilyl)-2,6-bis[(trimethylsilyl)oxy]-7H-purine	73	2577.08	1.61583	83266602	3.05192	902	904	0-00-0	2010.7	2010.98	0.3
	Phenylalanine	73	1880.83	1.50583	68290748	2.51571	899	899	2899-52-7	1632	1618.3	13.7
	Malic acid	73	1603.75	1.55833	63078787	2.31199	936	957	#VALUE!	1496.9	1481.71	15.2
	L-Alanine	116	763.333	1.40583	56289163	2.05911	855	860	#VALUE!	1105.3	1106.76	1.5
	L-Tyrosine	218	2444.17	1.49167	49602778	1.80674	913	928	51220-73-6	1928.5	1930.53	2
	d-Ribose	103	1979.58	1.27417	44879274	1.64278	823	824	#VALUE!	n/a	1670.59	n/a
	Glycine	73	1209.58	1.435	42337879	1.55484	918	918	5630-82-0	1294.4	1299.84	5.4
	L-Proline	142	1192.08	1.43917	37625410	1.38098	871	875	7364-47-8	1293.8	1293.07	0.7
	D-(+)-Cellobiose	73	3522.5	1.37917	37197601	1.36264	896	896	0-00-0	2677.2	2681.37	4.2
	L-Isoleucine	158	1183.75	1.4325	34081880	1.25132	911	928	7483-92-3	1286.2	1289.81	3.6
	N-Methyl-à-aminoisobutyric acid	72	617.5	1.36417	33255240	1.21938	842	851	0-00-0	1008	1040.67	32.7
	Analyte 50	56	694.167	1.27583	3.25058e+07	1.19261	n/a	n/a	n/a	n/a	n/a	n/a
	L-Valine	144	1008.33	1.43833	32011234	1.17397	902	906	7364-44-5	1208.4	1214.68	6.3
	Galactaric acid	73	2467.92	1.3725	2.73587e+07	1.00664	786	829	38165-96-7	2011	1946.32	64.7
	Monomethylphosphate	241	923.75	2.21667	27327376	1.00051	893	910	18291-81-1	1185.8	1178.92	6.9
	D-(+)-Xylose	103	1937.08	1.26667	27192826	1.00207	899	899	0-00-0	1646.5	1648.4	1.9
	Total					34.3563

## Sheet: Distinguishing Metabolites
							Average		Std		Rel. Std		Fold Difference	Similarity	Reverse	CAS	RI library	RI exp	Diff
	Name	Count	Mass	1st Dimension Time (s)	2nd Dimension Time (s)	Fisher Ratio	LV	AV	LV	AV	LV	AV	Aqueous/ Lyophilized
Vegan Lyophilized vs. Aqueous	Linalol oxide, trimethylsilyl ether	9	131	4373.61	2.04389	3089	142895	8333.55	156601	6979.8	109.592	83.7554	0.0583193	589	744	0-00-0	#N/A	3247.75	#N/A
	3-[(TRIMETHYLSILYL)OXY]CHOLEST-5-ENE	12	129	4033.75	1.64292	854.96	3.41976e+06	330039	257431	26915	7.52777	8.15509	0.0965095	879	911	1856-05-9	3144.9	3036.41	108.494
	Glycolic acid, acetate, TMS	12	43	3906.25	1.6475	768.4	2.43497e+06	204944	194663	30624.5	7.99448	14.9428	0.0841672	663	774	134987-64-7	1047.8	2952.38	1904.58
	Valerenic acid, trimethylsilyl ester	12	291	4496.46	2.37	744.4	305571	5075.86	26975.1	402.727	8.82777	7.93415	0.0166111	683	687	0-00-0	#N/A	3320.04	#N/A
	Lithocholic acid, 2TMS derivative	12	117	4135.21	1.92042	694.08	2.97738e+06	198597	258086	11911.6	8.66822	5.9979	0.0667018	871	874	0-00-0	2785	3101.35	316.352
	Trimethylsiloxycitrostadienol	12	75	4398.33	2.0275	658.92	1.10525e+06	47703.5	100824	4319.44	9.12224	9.05477	0.0431606	810	817	17774-68-4	3503.3	3262.46	240.835
	MONOMETHYLPHOSPHATE 2TMS	12	241	922.708	2.20375	604.08	2.00851e+06	9.45653e+06	640292	375519	31.8789	3.971	4.70823	894	910	18291-81-1	1185.8	1178.5	7.3006
	Stigmast-5-ene, 3á-(trimethylsiloxy)-, (24S)-	12	129	4230	1.785	601.77	1.93724e+06	148332	178333	10266.2	9.20551	6.92111	0.0765687	785	790	25873-56-7	3349.5	3160.57	188.928
	Cadaverine, N,N,N',N'-tetrakis(trimethylsilyl)	12	174	2266.67	1.33625	596.9	1.24647e+06	5.42598e+06	341547	242767	27.4012	4.47415	4.35308	846	863	65898-76-2	1449	1827.45	378.452
	Diosgenin	12	139	4384.38	2.08875	594.43	879351	80945	78976.7	14031.7	8.98124	17.3349	0.0920508	712	742	512-04-9	3220	3254.17	34.1734
	2-Piperidinecarboxylic acid, 1-(trimethylsilyl)-, trimethylsilyl ester	9	156	2242.5	1.86389	540.52	70988	562091	78758.3	27542	110.946	4.89992	7.91811	767	920	55255-44-2	1366.4	1813.31	446.909
	1-Heptatriacotanol	9	97	4176.11	1.72056	520.39	88051.8	1206.89	6269.29	1380.15	7.12	114.355	0.0137066	714	754	105794-58-9	3942	3127.07	814.927
	Valerenic acid, trimethylsilyl ester	12	291	4297.92	1.915	494.23	1.91517e+06	87209.3	201353	4767.82	10.5136	5.4671	0.045536	683	687	0-00-0	#N/A	3320.04	#N/A
	10,12-Tricosadiynoic acid, trimethylsilyl ester	11	105	4288.41	1.87727	450.72	219540	8953.59	110763	2123.15	50.4522	23.7129	0.0407834	709	759	0-00-0	#N/A	3196.39	#N/A
	L-(+)-Tartaric acid, bis(trimethylsilyl) ether, bis(trimethylsilyl) ester	12	189	1905	1.445	431.63	50695.5	178752	14035.9	5562.79	27.6868	3.11202	3.52599	747	806	18602-86-3	1665	1631.36	33.6362
	Oleanolic acid 2TMS	12	203	4323.54	2.11083	431.53	544273	8113.57	63211.2	1124.57	11.6139	13.8603	0.0149072	834	840	105986-48-9	3590.6	3217.69	372.906
	Silane, trimethyl[[(3á,5à)-stigmastan-3-yl]oxy]-	12	473	4242.29	1.81208	431.42	20875.2	928.371	2329.87	324.348	11.1609	34.9374	0.0444724	820	823	55493-85-1	3343	3168.15	174.85
	5,5,6B-TRIMETHYL-3A,4,5,6,6A,6B-HEXAHYDROCYCLOPROPA[E]INDENE-1A,2(1H)-DICARBALDEHYDE	12	107	4456.67	0.576667	406.68	515536	9940.82	61286.3	3928.17	11.8879	39.5156	0.0192825	756	772	37841-91-1	1734	3296.85	1562.85
	Lithocholic acid, 2TMS derivative	12	93	3877.92	1.74708	402.65	1.22472e+06	82731.6	138664	14332.9	11.3221	17.3246	0.0675514	871	874	0-00-0	2785	3101.35	316.352
	11-Hydroxyetiocholanolone (3à,5à,11á)-, 2TMS derivative	12	73	4618.54	0.0766667	401.04	3.02204e+06	75817.1	359567	24044.7	11.8981	31.7141	0.025088	683	694	17562-92-4	2711.8	3389.9	678.104
	(22E)-3-[(TRIMETHYLSILYL)OXY]ERGOSTA-7,22-DIENE	12	69	3987.08	1.58708	377.42	692133	89123.4	73472.9	19554.2	10.6154	21.9406	0.128766	787	838	55527-93-0	3203	3005.97	197.032
	Pregn-5-en-20-one, 3-[(trimethylsilyl)oxy]-, (3á)-	12	388	4152.08	1.69958	346.4	355927	14804.7	44887.4	803.503	12.6114	5.42734	0.0415949	710	761	18919-58-9	2695	3111.99	416.993
	ç-Tocopherol, TMS derivative	12	223	3867.5	1.50417	344.75	1.91494e+06	70150.3	243133	10775.2	12.6966	15.3602	0.0366332	784	788	2733-27-9	2999	2926.28	72.7191
	1-Heptatriacotanol	12	107	4075.42	1.65708	344.6	1.5198e+06	99589.5	187232	7947.82	12.3196	7.98058	0.0655282	743	784	105794-58-9	3942	3127.07	814.927
	11-Hydroxyetiocholanolone (3à,5à,11á)-, 2TMS derivative	12	157	4812.08	0.6275	335.38	766391	6986.36	101540	2618.65	13.2492	37.4823	0.00911592	670	679	17562-92-4	2711.8	3389.9	678.104
	4,4'-Dimethyl-2,2'-methylenediphenol, bis(trimethylsilyl) ether	12	372	3520	2.30292	326.8	1.10896e+06	85321.3	138668	3056.85	12.5043	3.58275	0.076938	676	694	958996-70-8	2289	2679.51	390.511
	Butanoic acid, 2-(methoxyimino)-, trimethylsilyl ester	12	89	701.875	1.43375	311.71	12187.6	73111.8	3777.93	7561.3	30.9981	10.3421	5.99885	645	856	0-00-0	#N/A	1079.97	#N/A
	Sebacic acid, bis(trimethylsilyl) ester	12	215	3171.88	1.39042	309.76	1.45371e+07	723429	1.91579e+06	160683	13.1786	22.2113	0.0497642	760	848	18408-42-9	1904.1	2412.98	508.878
	Name	Count	Mass	1st Dimension Time (s)	2nd Dimension Time (s)	Fisher Ratio	LO	AO	LO	AO	LO	AO	Aqueous/ Lyophilized
Omnivore Lyophilized vs. Aqueous	Analyte 1631	12	175	3672.08	1.54833	1137.4	4.76294e+06	171082	331102	40012.1	6.95163	23.3877	0.0359193	#N/A	#N/A	#N/A	#N/A	2790.45	#N/A
	3-à-Trimethylsilyloxycholanic acid, trimethylsilyl ester	12	93	3877.5	1.74625	1135.1	1.0918e+06	62118.8	74337	8863.92	6.80866	14.2693	0.0568957	780	805	0-00-0	2785	2933.04	148.041
	Analyte 322	12	154	1339.58	2.13625	1001.9	22123.5	110394	5018.19	4634.5	22.6826	4.19814	4.98991	#N/A	#N/A	#N/A	#N/A	1360.43	#N/A
	DISPIRO[2H-1-BENZOPYRAN-2,5'-[1,3]DIOXANE-2',1"-CYCLOHEXANE], SILANE DERIV.	12	460	3777.29	2.48167	969.14	72902.7	6769.19	4639.9	2355.6	6.36451	34.7989	0.0928523	606	755	105857-79-2	#N/A	2864.48	#N/A
	n-Pentadecanoic acid, trimethylsilyl ester	12	117	2462.08	1.37042	939.3	1.69272e+07	3.28419e+06	831258	705670	4.91078	21.4869	0.194018	896	901	74367-22-9	1942.8	1941.49	1.30622
	4,4'-Dimethyl-2,2'-methylenediphenol, bis(trimethylsilyl) ether	12	372	3520	2.30708	796.79	3.24098e+06	374316	246128	36089.2	7.59425	9.64138	0.115495	668	687	958996-70-8	2070.9	2679.51	608.611
	TRIMETHYLSILYL (9E)-9-OCTADECENOATE	12	143	3003.13	1.40917	763.91	2.67492e+06	221615	199095	87373.3	7.44303	39.4258	0.0828492	805	806	96851-47-7	2227	2292	65.0025
	9,12,15-Octadecatrienoic acid, 2-[(trimethylsilyl)oxy]-1-[[(trimethylsilyl)oxy]methyl]ethyl ester, (Z,Z,Z)-	12	281	3131.25	1.30458	717.75	1.73056e+06	218273	137543	14142.4	7.94789	6.47924	0.126129	581	607	55521-23-8	2786	2383.36	402.638
	Pentitol, 3-desoxy-tetrakis-O-(trimethylsilyl)-	12	231	3323.75	1.29042	699.92	1.71444e+06	62636.6	152714	8225.88	8.90754	13.1327	0.0365347	776	822	0-00-0	#N/A	2528.83	#N/A
	Glycine, N,N-bis(trimethylsilyl)-, methyl ester	10	86	1222.5	1.589	664.91	4920.45	43269.3	4115.34	2242.53	83.6375	5.18272	8.79378	903	905	5630-82-0	1314.5	1306.13	8.37275
	1-Heptatriacotanol	12	238	4156.67	1.69708	595.98	8906.24	291.572	829.104	244.382	9.30924	83.8154	0.0327379	754	755	55493-85-1	3343	3114.88	228.12
	Enterolactone(2,3-bis(3-hydroxybenzyl)butyrolactone-di(trimethylsilyl)	12	180	3687.5	2.38083	561.2	575099	132948	38976.2	23895.6	6.7773	17.9737	0.231174	811	837	77545-19-8	2889	2801.44	87.5633
	Heptadecanoic acid, trimethylsilyl ester	11	117	2731.14	1.37682	545.32	3.27897e+06	325619	243072	203610	7.41308	62.5303	0.0993054	862	881	55517-58-3	2137.4	2107.62	29.7793
	1-Heptatriacotanol	12	81	4075.21	1.65792	540.54	2.03098e+06	197551	187630	45905.6	9.23839	23.2374	0.0972684	754	755	55493-85-1	3343	3114.88	228.12
	9,18-Dihydroxyoctadecanoic acid, 3O-TMS	12	317	3313.96	1.3925	540.21	310672	78394.6	23610.7	6463.23	7.59988	8.24449	0.252339	769	775	0-00-0	2505.7	2521.08	15.3774
	Pentitol, 3-desoxy-tetrakis-O-(trimethylsilyl)-	12	283	3091.04	1.27875	532.5	2.6304e+06	317144	244105	26605.4	9.28015	8.38907	0.120569	623	729	0-00-0	#N/A	2528.83	#N/A
	3-(METHOXYIMINO)-4,5-BIS[(TRIMETHYLSILYL)OXY]PENTANAL O-METHYLOXIME	12	231	3527.71	1.33	519.22	980381	68476.3	97782.5	6926.69	9.97393	10.1154	0.0698467	664	691	0-00-0	#N/A	2685.25	#N/A
	5,8,11,14-Eicosatetraenoic acid, methyl ester, (all-Z)-	12	175	3637.29	1.52042	513.12	3.36359e+07	2.06195e+06	3.35862e+06	613782	9.98524	29.7671	0.061302	637	670	2566-89-4	2274.4	2765.5	491.095
	2,6-Bis(tert-butyl)phenol, TMS derivative	12	263	3999.79	1.56333	504.1	968210	24783.1	102835	4328.18	10.6211	17.4642	0.0255969	631	684	10416-73-6	1682.9	3014.29	1331.39
	3-Methylcatechol, bis(trimethylsilyl) ether	12	268	3874.38	2.44542	494.89	443467	143993	26094.4	20159.5	5.88419	14.0003	0.324699	752	810	0-00-0	#N/A	2930.93	#N/A
	Panaxydol, TMS	12	75	3306.25	1.54958	488.53	2.89972e+06	1.3982e+06	147738	76572.4	5.0949	5.47651	0.482184	692	737	0-00-0	2218	2514.95	296.954
	Valerenic acid, trimethylsilyl ester	12	291	4435.21	2.24542	484.11	3.42272e+06	314772	345435	19802.5	10.0924	6.29104	0.0919655	693	703	0-00-0	#N/A	3284.26	#N/A
	Cadaverine, N,N,N',N'-tetrakis(trimethylsilyl)	12	174	2266.46	1.3375	466.33	1.30218e+06	4.18708e+06	162144	284240	12.4517	6.78852	3.21543	858	876	65898-76-2	1449	1827.33	378.33
	Pregnane-3,20-diol, (3à,5á,20S)-, 2TMS derivative	12	201	3223.13	1.49375	449.98	1.70327e+06	17464.5	194497	8075.75	11.419	46.241	0.0102535	615	673	16134-56-8	2395	2451.95	56.9481
	9,12,15-Octadecatrienoic acid, 2-[(trimethylsilyl)oxy]-1-[[(trimethylsilyl)oxy]methyl]ethyl ester, (Z,Z,Z)-	12	309	3386.04	1.31667	441.81	523504	38248.8	56469.9	2993.38	10.7869	7.82608	0.0730631	662	720	56554-42-8	2746	2577.63	168.372
	cis-5,8,11,14,17-Eicosapentaenoic acid, trimethylsilyl ester	11	344	4257.5	2.12273	413.44	62680.9	115.909	6813.66	145.397	10.8704	125.44	0.0018492	704	773	0-00-0	#N/A	3177.5	#N/A
	Glycolic acid, acetate, TMS	12	133	3906.25	1.65125	405.32	2.05288e+06	171087	223299	50566.2	10.8774	29.5559	0.08334	663	773	134987-64-7	1047.8	2952.38	1904.58
	cis-5,8,11-Eicosatrienoic acid, trimethylsilyl ester	12	67	3111.25	1.38792	402.69	2.28166e+06	124729	257601	54422	11.2901	43.6324	0.0546657	862	863	0-00-0	#N/A	2369.25	#N/A
	Isofucosterol, O-TMS	12	69	4243.96	1.7775	395.21	487672	65767.2	37313.1	36195.5	7.65129	55.0358	0.13486	818	841	22042-03-1	3362.8	3169.18	193.622
	n-Heptadecan-1,2-diol,bis-(trimethylsilyl)ether	12	313	3346.88	1.28417	394.12	3.92121e+06	356292	438875	29376	11.1923	8.24492	0.0908628	676	770	0-00-0	#N/A	2547.06	#N/A
	5,5,6B-TRIMETHYL-3A,4,5,6,6A,6B-HEXAHYDROCYCLOPROPA[E]INDENE-1A,2(1H)-DICARBALDEHYDE	12	175	4456.46	0.5775	388.5	524599	16891.7	62894.6	5017.85	11.9891	29.7059	0.0321994	760	775	37841-91-1	1734	3296.73	1562.73
	cis-4,7,10,13,16,19-Docosahexaenoic acid, trimethylsilyl ester	12	79	3345	1.42	387.97	1.8391e+06	108979	214558	16032.7	11.6665	14.7117	0.059257	898	899	0-00-0	#N/A	2545.58	#N/A
	Lithocholic acid, 2TMS derivative	12	430	4135	1.91958	386.99	502763	23370.4	59645	2366.09	11.8634	10.1243	0.0464839	867	869	0-00-0	#N/A	3101.22	#N/A
	Valerenic acid, trimethylsilyl ester	12	306	4634.79	0.127083	377.99	76660.2	2634.83	9260.26	1109.09	12.0796	42.0932	0.0343703	689	713	0-00-0	#N/A	3399.06	#N/A
	TRIMETHYLSILYL PALMITATE	12	117	2562.29	1.37792	377.71	2.49042e+06	414801	218523	143820	8.77454	34.6722	0.166559	900	929	55520-89-3	2046	2001.48	44.5235
	DL-Malic acid, O-trimethylsilyl-, bis(trimethylsilyl) ester	12	116	1309.17	1.49042	370.97	44558.8	214865	8598.21	19879.3	19.2963	9.25198	4.82206	737	782	65143-63-7	1390	1346.83	43.1699
	ç-Tocopherol, TMS derivative	12	223	3867.5	1.50292	369.61	1.64139e+06	108771	193310	27602	11.7772	25.3763	0.0662674	786	790	2733-27-9	2999	2926.28	72.7191
	Ala-á-Ala, N-trimethylsilyl-, trimethylsilyl ester	12	116	2480	1.92167	364.48	741194	231112	47027.2	45514.2	6.34478	19.6936	0.31181	820	839	0-00-0	#N/A	1952.38	#N/A
	TRIMETHYLSILYL (9E)-9-OCTADECENOATE	10	57	4247.5	2.005	361.28	58909	15094.6	46129.3	3363.18	78.306	22.2808	0.256235	643	780	96851-53-5	2211	3171.36	960.356
	N-à-Acetyl-L-Lysine, N,N-trimethylsilyl-, trimethylsilyl ester	10	156	3439.75	1.7815	357.26	13980.9	396256	11150.4	38816.7	79.7548	9.79585	28.3428	652	692	0-00-0	#N/A	2618.97	#N/A
	2-Butenedioic acid (E)-, bis(trimethylsilyl) ester	12	245	1312.29	1.735	356.98	3.88054e+06	1.11355e+07	896040	285948	23.0906	2.56789	2.86957	941	957	17962-03-7	1346	1348.24	2.24058
	ERGOST-8(14)-ENE	12	75	4047.29	1.66583	356.61	7.93032e+06	1.05344e+06	864797	218629	10.905	20.7539	0.132837	769	853	6673-69-4	2472	3045.17	573.169
	à-Tocopherol, TMS derivative	12	237	4020	1.58208	350.07	1.08738e+06	100069	128396	14881.1	11.8078	14.8708	0.0920277	758	763	2733-26-8	3136	3027.48	108.524
	Valerenic acid, trimethylsilyl ester	12	306	4495.83	2.36792	337.97	223259	6089.59	28923.2	846.882	12.955	13.9071	0.0272759	674	684	0-00-0	#N/A	3319.68	#N/A
	Stigmast-5-ene, 3á-(trimethylsiloxy)-, (24S)-	12	129	4229.38	1.78417	334.48	2.40658e+06	598222	228767	79543.4	9.50589	13.2966	0.248577	807	810	25873-56-7	3349.5	3160.19	189.311
	Analyte 664	12	209	1987.08	1.60875	330.5	990519	248165	79107.9	61209.5	7.98651	24.6648	0.25054	#N/A	#N/A	#N/A	#N/A	1674.45	#N/A
	2-Piperidinecarboxylic acid, 1-(trimethylsilyl)-, trimethylsilyl ester	12	156	2716.88	2.19167	324.1	127704	645530	47670	51881.5	37.3285	8.03704	5.05488	756	879	55255-44-2	1360.4	2098.11	737.709
	Deoxycholic Acid, 3TMS derivative	12	213	4172.92	1.95875	323.84	912913	292806	83451.8	12658.8	9.14126	4.32327	0.320738	909	918	0-00-0	#N/A	3125.08	#N/A
	2-Methylresorcinol, bis(trimethylsilyl) ether	12	268	4047.71	0.145417	320.49	478226	183574	30057	26869	6.28511	14.6366	0.383863	725	796	0-00-0	#N/A	3045.44	#N/A
	cis-5,8,11,14,17-Eicosapentaenoic acid, trimethylsilyl ester	11	79	3368.41	1.42682	311.56	2.68172e+06	158719	305200	103394	11.3807	65.1431	0.0591854	857	858	0-00-0	#N/A	2563.91	#N/A
	Analyte 1770	11	309	4170.23	1.64455	311.03	157397	4372.28	19108.7	2195.88	12.1405	50.2228	0.0277787	#N/A	#N/A	#N/A	#N/A	3123.39	#N/A
	[1,1'-Bicyclopropyl]-2-octanoic acid, 2'-hexyl-, methyl ester	11	43	3882.5	1.65227	306.84	1.11988e+06	79197.2	123657	54935.7	11.0419	69.3658	0.0707192	704	745	56687-68-4	2203	2936.41	733.414
	3-Methylcatechol, bis(trimethylsilyl) ether	12	268	3893.54	0.00708333	301.69	211089	54543.2	14441.7	16697.9	6.84155	30.6141	0.25839	683	796	0-00-0	#N/A	2943.85	#N/A
	Analyte 1629	12	175	3666.25	1.53875	301.62	4.73384e+06	125434	649446	26328.4	13.7192	20.9898	0.0264973	#N/A	#N/A	#N/A	#N/A	2786.29	#N/A
	Name	Count	Mass	1st Dimension Time (s)	2nd Dimension Time (s)	Fisher Ratio	AO	AV	AO	AV	AO	AV	Vegan/Omnivore
Aqueous Vegan vs. Omnivore	Olivetol, bis(trimethylsilyl) ether	12	268	2797.5	1.50583	4217.9	8.61595e+06	2.97574e+06	193088	89272.2	2.24106	3	0.345375	675	738	0-00-0	#N/A	2152.36	#N/A
	Enterolactone(2,3-bis(3-hydroxybenzyl)butyrolactone-di(trimethylsilyl)	12	180	3687.5	2.37917	3780.8	132948	1.10881e+06	23895.6	30663.9	17.9737	2.76548	8.34019	835	854	77545-19-8	2889	2801.44	87.5633
	TRIMETHYLSILYL 4-[BIS(TRIMETHYLSILYL)AMINO]BUTANOATE	12	174	1690	1.47958	2930.9	2.26498e+06	6.42929e+06	163578	93506.1	7.22205	1.45438	2.83856	891	893	39508-23-1	1541	1523.31	17.6926
	Lactulose, octakis(trimethylsilyl) ether (isomer 1)	12	308	3528.33	1.6725	2425.1	53496.9	4.0137e+06	6058.26	196891	11.3245	4.90548	75.0267	618	671	0-00-0	2586.7	2685.71	99.0136
	Analyte 1275	11	382	2888.64	1.57727	1875.9	19796.5	638187	10340.2	31226.8	52.2324	4.89304	32.2373	#N/A	#N/A	#N/A	#N/A	2213.14	#N/A
	Analyte 712	12	272	2022.5	1.46375	1812.7	2.10833e+06	69362.6	115256	21842.4	5.46671	31.4902	0.0328993	#N/A	#N/A	#N/A	#N/A	1692.47	#N/A
	Analyte 1176	12	142	2719.17	1.52917	1781.9	2324.89	46596.4	843.053	2426.68	36.2621	5.20786	20.0424	#N/A	#N/A	#N/A	#N/A	2099.5	#N/A
	Analyte 1474	12	357	3197.5	2.26458	1778.8	23068.7	337768	8803.93	16016.8	38.1639	4.74196	14.6418	#N/A	#N/A	#N/A	#N/A	2432.54	#N/A
	1H-Indole-2-carboxylic acid, 1-(trimethylsilyl)-5-[(trimethylsilyl)oxy]-, trimethylsilyl ester	12	378	3132.5	1.59417	1471	1.36444e+06	3.34401e+06	68467.8	106282	5.01802	3.17827	2.45084	672	740	74367-47-8	2013	2384.24	371.241
	N-Methyl-à-aminoisobutyric acid, trimethylsilyl ester	12	72	618.542	1.36333	1314.3	3.32552e+07	8.11658e+06	1.58755e+06	603789	4.77382	7.43897	0.244069	834	840	50285-71-7	1008	1041.2	33.1963
	2',6'-Dihydroxyacetophenone, bis(trimethylsilyl) ether	12	281	2497.5	1.505	1252.7	3.11176e+06	6.16621e+06	182551	106593	5.86649	1.72866	1.98159	624	773	0-00-0	#N/A	1962.93	#N/A
	Testosterone, TMS derivative	12	120	2857.71	1.57542	1191	70829.3	339477	15706.6	10810.9	22.1754	3.18458	4.79289	645	681	5055-42-5	2664.4	2192.01	472.388
	á-Alanine, N,N-bis(trimethylsilyl)-, trimethylsilyl ester	12	174	1477.29	1.49083	1165.8	4.78098e+06	1.97665e+06	196272	44166	4.10526	2.23438	0.41344	874	875	55255-77-1	1423	1422.34	0.661082
	Andrographolide, tri-(trimethylsilyl)-	12	109	3972.5	0.0283333	1086.4	54340.1	532092	7872.53	34619.9	14.4875	6.50637	9.79189	663	668	0-00-0	3155.1	2996.38	158.716
	3-[(TRIMETHYLSILYL)OXY]CHOLEST-5-ENE	12	129	4033.54	1.64333	1031.7	5.084e+06	330039	361544	26915	7.1114	8.15509	0.0649172	831	863	1856-05-9	3144.9	3036.27	108.63
	Propanetriol, 2-methyl-, tris-O-(trimethylsilyl)-	12	219	2032.71	1.2825	1001.5	776763	2.0504e+06	61704.2	76880	7.94377	3.74951	2.63968	793	885	0-00-0	#N/A	1697.6	#N/A
	1H-Indole-2-carboxylic acid, 1-(trimethylsilyl)-5-[(trimethylsilyl)oxy]-, trimethylsilyl ester	12	393	2991.67	1.68917	810.25	28943.3	64763.3	2016.01	2331.74	6.96537	3.6004	2.23759	672	740	74367-47-8	2013	2384.24	371.241
	Butanedioic acid, methyl-, bis(trimethylsilyl) ester	12	147	1254.38	1.64875	807.82	1.00087e+07	1.36137e+07	286087	121160	2.85837	0.889988	1.36018	923	924	55557-26-1	1321.6	1321.45	0.148256
	Analyte 1059	12	212	2537.71	2.06042	799.6	4.22035e+06	105648	356366	6968.76	8.44398	6.59618	0.0250331	569	619	55494-14-9	1737	1986.89	249.889
	d-Ribose, 2,3,4,5-tetrakis-O-(trimethylsilyl)-, O-methyloxime	12	103	1950	0.1	768.18	265272	1.22724e+06	29287	79813.4	11.0403	6.50348	4.62634	880	880	56196-08-8	1853	1655.22	197.778
	2-Butenedioic acid, (E)-, 2TBDMS derivative	12	287	2932.5	1.52292	721.67	63837.2	163794	6406.42	6482.74	10.0356	3.95787	2.5658	616	662	99461-81-1	1787	2243.73	456.729
	TRIMETHYLSILYL (1-(TRIMETHYLSILYL)-5-[(TRIMETHYLSILYL)OXY]-1H-INDOL-3-YL)ACETATE	12	290	2812.5	1.67417	714.23	6.95955e+06	2.95929e+06	354561	93347.4	5.0946	3.15439	0.425213	825	848	55268-67-2	2207.3	2162.32	44.9794
	Analyte 1415	12	158	3090	1.74833	702.64	471693	973906	35454.5	29945.4	7.51643	3.07477	2.0647	#N/A	#N/A	#N/A	#N/A	2354.15	#N/A
	Analyte 723	12	97	2035.63	2.29542	699.88	148054	31148.7	9992.63	4160.77	6.74931	13.3578	0.210387	#N/A	#N/A	#N/A	#N/A	1699.06	#N/A
	3,7-Dioxa-2,8-disilanonan-5-one, 2,2,8,8-tetramethyl-	12	103	1027.5	1.72417	699.61	23931.3	76800.6	2108.25	4418.95	8.80958	5.7538	3.2092	770	876	17877-42-8	1218.3	1223.57	5.26645
	Silanamine, 1,1,1-trimethyl-N-(trimethylsilyl)-N-[2-[(trimethylsilyl)oxy]ethyl]-	12	174	3281.67	1.89875	695.91	453846	87718.6	32599.3	9645.31	7.18291	10.9957	0.193278	713	792	5630-81-9	1259	2495.69	1236.69
	Ethylbis(trimethylsilyl)amine	12	174	1425.83	1.38917	670.18	264587	808643	24957.1	45023.8	9.43247	5.56782	3.05625	713	837	2477-39-6	686	1397.25	711.252
	Analyte 1210	12	146	2775.83	2.34375	631.94	13295.4	58458.1	2095.2	3869.86	15.7589	6.61989	4.39687	#N/A	#N/A	#N/A	#N/A	2137.87	#N/A
	9,12,15-Octadecatrienoic acid, 2-[(trimethylsilyl)oxy]-1-[[(trimethylsilyl)oxy]methyl]ethyl ester, (Z,Z,Z)-	12	95	3130	1.305	604.38	587649	98261.3	47254.7	12026.8	8.04132	12.2396	0.167211	628	647	55521-23-8	2786	2382.48	403.517
	2-(1-Methyl-1-silacyclobutyl)benzoic acid trimethyl-silyl ester	12	250	3095.83	1.48167	603.52	414246	142427	26836.1	3790.51	6.47831	2.66137	0.343821	663	750	0-00-0	#N/A	2358.31	#N/A
	Analyte 1497	12	427	3245.42	1.52958	583.82	203723	473.706	20602.2	321.958	10.1128	67.9659	0.00232524	#N/A	#N/A	#N/A	#N/A	2468.7	#N/A
	D-(-)-Ribofuranose, tetrakis(trimethylsilyl) ether (isomer 2)	10	217	3923.25	1.5695	570.09	15351.8	155927	13057.2	9480.68	85.0536	6.08021	10.1569	725	751	0-00-0	#N/A	2963.74	#N/A
	Analyte 1422	12	330	3102.5	1.74208	567.01	237097	17483.4	22417.4	2796.63	9.45493	15.9959	0.0737395	#N/A	#N/A	#N/A	#N/A	2363.05	#N/A
	TRIMETHYLSILYL 2-[(TRIMETHYLSILYL)AMINO]PENTANOATE	12	144	2199.79	1.43167	559.15	958957	250224	64517.4	35035.4	6.72788	14.0016	0.260933	684	893	7364-45-6	1250.2	1789.36	539.158
	2-Piperidinecarboxylic acid, 1-(trimethylsilyl)-, trimethylsilyl ester	12	156	1339.38	1.43	548.16	2.01841e+07	7.84044e+06	1.23078e+06	391056	6.09777	4.98768	0.388446	911	913	55255-44-2	1360.4	1360.34	0.0623581
	3,7-Dioxa-2,8-disilanonane, 2,2,8,8-tetramethyl-	12	147	670	1.22167	542.1	1.16612e+07	3.08878e+06	897064	92904.2	7.6927	3.0078	0.264876	940	947	17887-80-8	1050.5	1065.81	15.306
	TRIMETHYLSILYL (2Z)-3-METHYL-2-([(TRIMETHYLSILYL)OXY]IMINO)PENTANOATE	10	274	2181.5	1.425	540.22	17203.5	165591	13447.1	11646.7	78.1649	7.03344	9.62539	649	673	74173-63-0	1406	1779.64	373.639
	Butanal, 2,3,4-tris[(trimethylsilyl)oxy]-, O-methyloxime, [R-(R*,R*)]-	12	159	1829.79	1.41875	533.26	103201	447586	31666.4	18212.4	30.6841	4.06902	4.33701	706	733	56196-36-2	1534	1591.73	57.7281
	Analyte 1293	12	328	2910	1.89667	529.66	289636	69780.3	23075.3	3884.07	7.967	5.56613	0.240925	#N/A	#N/A	#N/A	#N/A	2228.1	#N/A
	Analyte 1396	12	431	3067.5	1.5975	523.47	17535.3	49152.3	3185.52	1144.68	18.1664	2.32884	2.80305	#N/A	#N/A	#N/A	#N/A	2338.05	#N/A
	[1-(3,3-Dimethyloxiran-2-ylmethyl)-3,7-dimethylocta-2,6-dienyl]trimethylsilane	12	125	2900	1.61083	522.42	874970	134773	79153.9	5214.19	9.04647	3.86887	0.154031	687	738	0-00-0	#N/A	2221.11	#N/A
	Analyte 845	11	256	2216.36	1.375	500.03	86759	3981.15	8089.86	2083.62	9.32452	52.3372	0.0458874	#N/A	#N/A	#N/A	#N/A	1798.09	#N/A
	Analyte 1037	12	212	2512.71	2.03	500.03	46483.1	133207	5776.08	7542.13	12.4262	5.66197	2.86571	#N/A	#N/A	#N/A	#N/A	1972.04	#N/A
	Analyte 600	12	103	1858.75	0.132917	500.01	10257.1	96173.5	574.909	9393.99	5.60501	9.76775	9.37632	#N/A	#N/A	#N/A	#N/A	1606.22	#N/A
	2-Piperidinecarboxylic acid, 1-(trimethylsilyl)-, trimethylsilyl ester	12	156	2727.5	2.17375	494.69	4.25153e+06	1.12771e+06	337884	64734	7.94735	5.74032	0.265248	759	896	55255-44-2	1378	2105.13	727.134
	3-à-Mannobiose, octakis(trimethylsilyl) ether (isomer 2)	12	361	4287.92	1.86458	492.78	99131.4	816.228	10839.7	435.62	10.9347	53.3699	0.0082338	830	846	0-00-0	#N/A	3196.09	#N/A
	L-Norvaline, N-(trimethylsilyl)-, trimethylsilyl ester	12	144	2211.25	1.47208	485.77	551644	66856.1	48110.1	24254.1	8.72123	36.2781	0.121194	622	718	7364-45-6	1250.2	1795.4	545.205
	Silanamine, 1,1,1-trimethyl-N-(trimethylsilyl)-N-[2-[(trimethylsilyl)oxy]ethyl]-	12	174	2508.75	1.88083	470.51	3.87417e+06	774906	347289	43355.4	8.96421	5.59492	0.200019	801	868	5630-81-9	1259	1969.67	710.675
	3-Amino-2-piperidone, 2TMS derivative	12	100	1637.5	1.86917	463.84	3.47492e+06	1.53243e+06	148582	163502	4.27583	10.6695	0.440997	749	764	32565-12-1	1461.4	1496.71	35.3105
	2'-Deoxyinosine, tris(trimethylsilyl) derivative	12	209	3540	0.56	461.57	25082	104173	4352.12	7897.61	17.3516	7.58127	4.15328	746	784	0-00-0	#N/A	2694.38	#N/A
	3-[(E)-[1-(2,4-BIS(TRIMETHYLSILYL)-1-BUTEN-3-YN]YL]]CYCLOHEPTENONE	12	306	2855.42	1.74542	440.67	4.02576e+06	1.00259e+06	350782	37324.2	8.71342	3.72278	0.249044	631	871	0-00-0	#N/A	2190.52	#N/A
	Analyte 1021	12	218	2493.13	1.66458	412.69	1.72106e+06	122817	190763	27328.4	11.0841	22.2514	0.0713612	#N/A	#N/A	#N/A	#N/A	1960.3	#N/A
	2'-Deoxyinosine, tris(trimethylsilyl) derivative	12	209	3332.5	1.66042	401.66	834964	3.32719e+06	72205.4	295923	8.64773	8.89408	3.98483	888	889	0-00-0	#N/A	2535.74	#N/A
	L-(+)-Tartaric acid, bis(trimethylsilyl) ether, bis(trimethylsilyl) ester	12	333	2445.42	0.18375	392.81	358560	62090.1	34114.8	13368.8	9.51439	21.5313	0.173165	641	705	0-00-0	#N/A	1931.3	#N/A
	Ala-Gly, N-trimethylsilyl-, trimethylsilyl ester	12	116	1892.5	2.1	391.73	142782	40905	9958.02	7733.62	6.97427	18.9063	0.286485	606	767	0-00-0	#N/A	1624.63	#N/A
	cis-4-Trimethylsilyloxy-cyclohexyl(trimethylsilyl)carboxylate	12	59	1655.42	1.47833	389.04	1.88044e+06	814148	88202.4	98769.6	4.69052	12.1317	0.432956	814	861	58877-77-3	1402	1505.46	103.457
	D-(-)-Ribofuranose, tetrakis(trimethylsilyl) ether (isomer 1)	12	217	1839.79	1.26792	382.11	6.15329e+06	954160	561666	330128	9.12789	34.5988	0.155065	807	808	0-00-0	#N/A	1596.41	#N/A
	4,4'-Dimethyl-2,2'-methylenediphenol, bis(trimethylsilyl) ether	12	372	3520	2.30292	382.01	374316	85321.3	36089.2	3056.85	9.64138	3.58275	0.227939	659	677	958996-70-8	2070.9	2679.51	608.611
	N-(2-(2-METHOXY-4-[(TRIMETHYLSILYL)OXY]PHENYL)ETHYL)(TRIMETHYL)-N-(TRIMETHYLSILYL)SILANAMINE	12	368	3347.5	1.83083	380.47	46286	11590.2	4136.21	1369.55	8.93621	11.8165	0.250403	739	875	55530-69-3	1846	2547.55	701.547
	TRIMETHYLSILYL 2-[(TRIMETHYLSILYL)OXY]BUTANOATE	12	147	886.667	1.4275	375.1	4.21559e+06	7.25219e+06	366867	113597	8.70264	1.56638	1.72033	942	956	55133-93-2	1136	1163.57	27.5661
	à-Tocopherol, TMS derivative	12	237	4020	1.58167	373.23	100069	257387	14881.1	13282.2	14.8708	5.16039	2.57209	738	746	2733-26-8	3136	3027.48	108.524
	1,2-Bis(trimethylsiloxy)ethane	12	147	1856.04	0.143333	367.87	12775.3	103857	2549.95	11349.3	19.96	10.9277	8.12956	629	755	53326-59-3	995	1604.72	609.723
	D-Mannose, 2,3,4,5-tetrakis-O-(trimethylsilyl)-, O-methyloxime, 6-[bis(trimethylsilyl) phosphate]	12	299	3019.79	1.53625	367.85	65488.3	1.83881e+06	12343.2	226142	18.848	12.2983	28.0785	858	877	55530-76-2	2324	2303.5	20.5001
	tert-Butyl-[2-(2-ethoxyethoxy)ethoxy]dimethylsilane	12	191	1681.46	1.30917	361.47	981768	453155	67772.1	6721.54	6.90307	1.48328	0.46157	653	774	0-00-0	#N/A	1518.94	#N/A
	TRIMETHYLSILYL 3-(3,4-BIS[(TRIMETHYLSILYL)OXY]PHENYL)PROPANOATE	12	179	2452.08	1.47625	351.56	1.91276e+06	651102	158406	45544.3	8.28156	6.99496	0.340399	806	882	27750-68-1	1942.5	1935.38	7.11678
	Analyte 1298	12	212	2915	1.57583	351.21	599340	995725	36834	36434.5	6.14575	3.65909	1.66137	#N/A	#N/A	#N/A	#N/A	2231.58	#N/A
	3,6,9-Trioxa-2,10-disilaundecane, 2,2,10,10-tetramethyl-	12	117	1072.29	1.32292	334.73	162629	390011	19566.8	23321.7	12.0316	5.97975	2.39816	926	928	16654-74-3	1238.7	1243.63	4.92808
	2-Piperidinecarboxylic acid, 1-(trimethylsilyl)-, trimethylsilyl ester	12	156	2623.75	2.23333	332.65	4.89947e+06	1.54433e+06	443637	78928.5	9.0548	5.11087	0.315203	757	891	55255-44-2	1366.4	2040.6	674.201
	(ñ)-N-Desmethylselegiline, N-trimethylsilyl-	12	154	1422.5	1.47875	331.71	2.67016e+06	1.22989e+06	159570	109813	5.97604	8.9287	0.460604	724	755	0-00-0	#N/A	1395.88	#N/A
	2'-Deoxyguanosine, N-trimethylsilyl-, tris(trimethylsilyl) ether	12	281	3650	2.46917	329.67	206931	638282	30295	49684.7	14.6401	7.78413	3.08451	610	614	0-00-0	#N/A	2774.64	#N/A
	4-Methyl-5-thiazoleethanol, trimethylsilyl ether	12	103	1354.38	1.54542	329.09	7.37106e+06	3.18305e+06	559284	83528.1	7.58757	2.62415	0.431831	944	945	4191-97-3	1375.6	1366.92	8.67689
	2-Piperidinecarboxylic acid, 1-(trimethylsilyl)-, trimethylsilyl ester	12	156	2717.29	2.19167	328.78	645530	148625	51881.5	42594.6	8.03704	28.659	0.230238	756	879	55255-44-2	1366.4	2098.36	731.958
	Hexanedioic acid, 2-(methoxyimino)-, bis(trimethylsilyl) ester	12	212	2529.38	2.07583	328.25	1.52726e+06	30467.5	201855	14378.7	13.2168	47.1937	0.0199491	596	647	55494-14-9	1737	1981.96	244.958
	Pseudo uridine penta-tms	12	217	3045	1.42417	315.07	1.85419e+06	2.97682e+06	113295	105663	6.11019	3.54954	1.60545	842	846	53294-25-0	2317.6	2321.83	4.22633
	DL-Malic acid, O-trimethylsilyl-, bis(trimethylsilyl) ester	12	116	1308.33	1.49167	308.32	214865	58712.1	19879.3	8906.67	9.25198	15.1701	0.273251	729	772	65143-63-7	1390	1346.45	43.5503
	D-Fructose, 1,3,4,5,6-pentakis-O-(trimethylsilyl)-, O-methyloxime	12	217	2325.63	1.27917	305.17	7.68927e+06	1.11552e+07	334721	352338	4.35309	3.15851	1.45075	928	928	56196-14-6	1875	1861.3	13.6986
	1,2,3-Butanetriol, 3TMS derivative	12	117	3950	1.51667	304.95	495529	1.15993e+06	70958.3	60415.9	14.3197	5.20859	2.34079	703	796	33581-76-9	1285.7	2981.52	1695.82
	Silanamine, 1,1,1-trimethyl-N-(trimethylsilyl)-N-[2-[(trimethylsilyl)oxy]ethyl]-	12	174	1742.71	1.32375	303.07	1.05109e+06	445439	66100.7	53781.9	6.2888	12.0739	0.423789	802	852	5630-81-9	1259	1549.79	290.786
	TRIMETHYL-N-(TRIMETHYLSILYL)-N-(2-[(TRIMETHYLSILYL)OXY]ETHYL)SILANAMINE	10	200	2150.75	1.4105	302.25	7343.22	46449.2	6260.83	3017.88	85.26	6.49717	6.32546	772	859	5630-81-9	1259	1763.1	504.104
	Name	Count	Mass	1st Dimension Time (s)	2nd Dimension Time (s)	Fisher Ratio	LO	LV	LO	LV	LO	LV	Vegan/Omnivore
Lyophilized Vegan vs. Omnivore	8-Methylnonanoic acid, trimethylsilyl ester	12	229	1545	1.4125	2570	1.91164e+06	73590.8	87809.1	13300.5	4.59338	18.0736	0.0384961	887	891	0-00-0	1420.7	1454.77	34.071
	Serine tritms	12	204	2468.96	1.70833	1287.8	1.28205e+06	82990.1	66962.7	47060.3	5.22311	56.706	0.0647325	702	724	64625-17-8	1369.5	1945.68	576.183
	Octanoic acid, trimethylsilyl ester	12	201	1120.21	1.43792	913.73	3.18598e+06	474430	206248	75772.6	6.47363	15.9713	0.148912	894	894	55494-06-9	1265	1264.1	0.901909
	Ala-Gly, N-trimethylsilyl-, trimethylsilyl ester	12	116	2147.5	1.91542	794.8	1.77782e+06	133985	136892	40739.9	7.69998	30.4062	0.0753651	845	855	0-00-0	#N/A	1761.34	#N/A
	Leu-Gly, N-trimethylsilyl-, trimethylsilyl ester	12	158	2305	1.80958	777.83	2.10299e+06	191104	156319	61323.8	7.43318	32.0892	0.0908726	826	835	0-00-0	1785.4	1849.56	64.1603
	2-Methylresorcinol, bis(trimethylsilyl) ether	12	268	4047.71	0.143333	738.48	478226	117132	30057	12488.4	6.28511	10.6618	0.244931	725	796	0-00-0	#N/A	3045.44	#N/A
	Ala-Gly, N-trimethylsilyl-, trimethylsilyl ester	12	116	2009.79	1.99542	654.11	1.1825e+06	108545	85836.5	56672.1	7.25892	52.2107	0.091793	845	855	0-00-0	#N/A	1761.34	#N/A
	L-Leucine, 2TMS derivative	12	158	2532.5	1.68167	611.9	1.33616e+06	155856	108005	44666.1	8.08328	28.6586	0.116645	774	814	7364-46-7	1276.4	1983.81	707.407
	10,12-Docosadiynedioic acid ditms	12	119	4658.54	0.14875	610.82	11982.7	91945.4	2454.25	7535.56	20.4816	8.19568	7.67318	659	696	0-00-0	#N/A	3412.39	#N/A
	2,2,4,7,7-PENTAMETHYL-3,6-DIOXA-2,7-DISILAOCTANE	12	117	565.208	1.17792	602.81	1.8052e+06	2.9404e+07	309791	2.73595e+06	17.161	9.30469	16.2885	940	940	17887-27-3	1011	1012.99	1.99317
	Val-Val, N-trimethylsilyl-, trimethylsilyl ester	12	144	2222.5	1.84583	589.64	5.44223e+06	829679	377221	272392	6.93136	32.831	0.152452	848	863	0-00-0	1797.6	1801.49	3.88575
	N-Methyl-à-aminoisobutyric acid, trimethylsilyl ester	12	72	618.542	1.36458	584.01	3.17132e+07	6.72508e+06	2.04342e+06	1.49647e+06	6.44345	22.252	0.21206	817	949	50285-71-7	1008	1041.2	33.1963
	Analyte 1545	12	175	3675	1.53792	546.11	4.93959e+06	596764	437427	125972	8.85554	21.1092	0.120813	638	745	113516-18-0	2826.8	2792.54	34.264
	Ala-á-Ala, N-trimethylsilyl-, trimethylsilyl ester	9	116	2481.39	1.91722	544.81	741194	14703.4	47027.2	25528.4	6.34478	173.623	0.0198374	833	860	0-00-0	#N/A	1953.22	#N/A
	D-Pinitol, pentakis(trimethylsilyl) ether	12	159	2536.67	1.37417	535.81	541715	11638.6	56018.1	2898.52	10.3409	24.9043	0.0214847	828	829	0-00-0	#N/A	1986.27	#N/A
	2-[(TRIMETHYLSILYL)OXY]-1-([(TRIMETHYLSILYL)OXY]METHYL)ETHYL (9E,12E)-9,12-OCTADECADIENOATE	12	67	3510	1.32333	480.51	602941	118368	35755.8	40664	5.93023	34.3539	0.196318	699	726	54284-46-7	2706.1	2672.04	34.0562
	Ala-Gly, N-trimethylsilyl-, trimethylsilyl ester	12	116	2020	1.9725	473.28	2.76743e+06	299787	251925	117178	9.1032	39.0871	0.108327	845	855	0-00-0	#N/A	1761.34	#N/A
	Butanoic acid, 4-[bis(trimethylsilyl)amino]-, trimethylsilyl ester	12	98	2437.5	1.90458	448.52	43124.3	1012.43	4828.77	637.573	11.1973	62.9746	0.023477	654	831	68595-84-6	1907.2	1926.43	19.2274
	Analyte 1539	12	175	3663.75	1.54125	445.24	4.5572e+06	211508	502833	40657.2	11.0338	19.2225	0.0464119	#N/A	#N/A	#N/A	#N/A	2784.5	#N/A
	Ursolic acid 2TMS	12	133	4722.5	0.659167	414.17	14612.9	284996	6154.05	31956.6	42.1137	11.213	19.503	664	718	0-00-0	3657.2	3447.93	209.274
	D-threo-2,5-Hexodiulose, 1-deoxy-3,4,6-tris-O-(trimethylsilyl)-, bis(O-methyloxime)-	12	262	2245	1.33208	410.61	1.06196e+06	81508.7	114459	30750.6	10.7781	37.7268	0.0767534	714	755	67104-29-4	2078	1814.78	263.221
	D-(+)-Glucuronic acid ç-lactone, tris(trimethylsilyl) ether, methyloxime (syn)	12	160	2270	1.6925	397.14	6.77586e+06	1.55753e+06	512471	385718	7.56319	24.7648	0.229864	854	854	0-00-0	#N/A	1829.39	#N/A
	9,12,15-Octadecatrienoic acid, 2-[(trimethylsilyl)oxy]-1-[[(trimethylsilyl)oxy]methyl]ethyl ester, (Z,Z,Z)-	12	175	3478.33	1.48833	396.57	1.9661e+06	410851	179665	65699.4	9.13814	15.9911	0.208968	687	711	55521-23-8	2786	2648.25	137.748
	Analyte 656	12	272	2022.5	1.465	395.58	2.29783e+06	67854.8	273638	23396.1	11.9086	34.4797	0.02953	#N/A	#N/A	#N/A	#N/A	1692.47	#N/A
	Silanamine, 1,1,1-trimethyl-N,N-bis[2-[(trimethylsilyl)oxy]ethyl]-	11	218	2252.5	1.78	394.21	159116	21895	13764	12056.6	8.65031	55.0657	0.137604	657	776	20836-41-3	1244	1819.18	575.18
	9,12,15-Octadecatrienoic acid, 2-[(trimethylsilyl)oxy]-1-[[(trimethylsilyl)oxy]methyl]ethyl ester, (Z,Z,Z)-	12	175	3638.75	1.52	383.5	3.36359e+07	3.81326e+06	3.35862e+06	1.62315e+06	9.98524	42.5659	0.113369	632	668	55521-23-8	2786	2766.55	19.4527
	L-Homoserine, N,O-bis(trimethylsilyl)-, trimethylsilyl ester	12	218	2401.67	1.68208	379.24	2.27212e+06	191279	242539	98382	10.6745	51.4336	0.0841853	661	786	56273-04-2	1421	1904.18	483.18
	D-(-)-Tagatofuranose, pentakis(trimethylsilyl) ether (isomer 2)	12	217	2297.29	2.11708	373.88	84412.5	16413.7	7444.62	4333.61	8.81934	26.4024	0.194446	622	699	0-00-0	#N/A	1845.14	#N/A
	L-Norvaline, N-(trimethylsilyl)-, trimethylsilyl ester	12	144	2432.5	1.73375	369.22	2.12671e+06	311884	217269	79473.2	10.2162	25.4816	0.146651	787	835	7364-45-6	1250.2	1923.34	673.143
	2-Piperidinecarboxylic acid, 1-(trimethylsilyl)-, trimethylsilyl ester	12	156	1340	1.43042	356.95	2.14552e+07	6.24547e+06	1.2565e+06	1.51978e+06	5.8564	24.3341	0.291094	901	903	55255-44-2	1360.4	1360.61	0.211411
	DIMETHYLMALEIC ACID 2TMS	12	198	1500	1.615	352.6	241922	9952.4	29733.2	5620.01	12.2904	56.4689	0.0411389	772	778	0-00-0	#N/A	1433.39	#N/A
	4,4'-Dimethyl-2,2'-methylenediphenol, bis(trimethylsilyl) ether	12	372	3520	2.30708	341.73	3.24098e+06	1.10896e+06	246128	138668	7.59425	12.5043	0.342169	668	687	958996-70-8	2070.9	2679.51	608.611
	3-Iodo-L-tyrosine, N,O-bis(trimethylsilyl)-, trimethylsilyl ester	12	218	2772.5	1.70625	340.39	604011	103601	55978.4	35782.2	9.26778	34.5383	0.171522	672	718	0-00-0	#N/A	2135.64	#N/A
	1,4-Cyclohexanedimethanol, (E)-, 2TMS derivative	12	281	3131.25	1.30583	336.31	1.73056e+06	497023	137543	90709.6	7.94789	18.2506	0.287204	581	706	2117-21-7	1410	2383.36	973.362
	3-(METHOXYIMINO)-4,5-BIS[(TRIMETHYLSILYL)OXY]PENTANAL O-METHYLOXIME	12	231	3527.71	1.33042	330.51	980381	204850	97782.5	36839	9.97393	17.9834	0.208949	663	690	0-00-0	#N/A	2685.25	#N/A
	tert-Butyl-[2-(2-ethoxyethoxy)ethoxy]dimethylsilane	12	191	1680.83	1.31	323.69	1.42298e+06	545045	57392.6	104849	4.03326	19.2369	0.383029	651	769	0-00-0	#N/A	1518.61	#N/A
	D-(-)-Tagatofuranose, pentakis(trimethylsilyl) ether (isomer 2)	12	217	2225	2.02292	321.17	586089	92144.5	60227	30507.5	10.2761	33.1083	0.157219	687	761	0-00-0	#N/A	1802.97	#N/A
	L-Tryptophan, Nà-trimethylsilyl-, trimethylsilyl ester	10	218	2494.5	1.6625	319.89	1.57923e+06	32219.1	164342	41804.1	10.4065	129.749	0.0204018	639	704	0-00-0	#N/A	1961.13	#N/A
	Phenethylamine, 2TMS derivative	10	174	1762.25	1.4185	319.4	171701	17277.4	15482.6	13961	9.0172	80.805	0.100625	799	837	58367-45-6	1554.5	1559.39	4.88723
	N-(5-Hydroxy-1,2-dimethoxy-6,7,8,9-tetrahydro-5H-benzo[a]cyclohepten-6-yl)propanamide tms	12	263	3080.63	1.47708	315.48	48774.1	5985.56	5643.14	1724.88	11.5699	28.8174	0.12272	602	634	0-00-0	#N/A	2347.46	#N/A
	Oleanolic acid 2TMS	12	203	4324.17	2.10625	302.85	84304.3	544273	13998.7	63211.2	16.6049	11.6139	6.45605	709	740	105986-48-9	3319	3218.07	100.925

## Sheet: Group Type Analysis 
Analyte	Name	Count	Mass	1st Dimension Time (s)	2nd Dimension Time (s)	Raw area																								Average of Raw peak area					Peak area normalized to average
				Average	Average	LO-1A	LO-1B	LO-2A	LO-2B	LO-3A	LO-3B	LV-1A	LV-1B	LV-2A	LV-2B	LV-3A	LV-3B	AO-1A	AO-1B	AO-2A	AO-2B	AO-3A	AO-3B	AV-1A	AV-1B	AV-2A	AV-2B	AV-3A	AV-3B	LO	LV	AO	AV	ALL	LO-1A	LO-1B	LO-2A	LO-2B	LO-3A	LO-3B	LV-1A	LV-1B	LV-2A	LV-2B	LV-3A	LV-3B	AO-1A	AO-1B	AO-2A
6	Pentanoic acid, trimethylsilyl ester	24	159	540.521	1.30271	7.50549e+06	1.00195e+07	8.31556e+06	8.12011e+06	8.85376e+06	8.03923e+06	8.9677e+06	9.32014e+06	8.48403e+06	8.58287e+06	6.74418e+06	6.26735e+06	7.52208e+06	9.08897e+06	7.51828e+06	1.25086e+07	7.41907e+06	1.24445e+07	7.05579e+06	8.02695e+06	8.06949e+06	1.13889e+07	8.49981e+06	1.16551e+07	8.47562e+06	8.06105e+06	9.41692e+06	9.11601e+06	8.7674e+06	0.856068	1.14282	0.948464	0.926171	1.00985	0.916946	1.02285	1.06304	0.96768	0.978953	0.769234	0.714848	0.85796	1.03668	0.857527
62	Hexanoic acid, trimethylsilyl ester	24	173	707.708	1.3925	3.55671e+06	2.80184e+06	3.81562e+06	2.86723e+06	3.19269e+06	4.01376e+06	4.92698e+06	4.41504e+06	3.28072e+06	4.22009e+06	2.88471e+06	2.86418e+06	2.04742e+06	1.96128e+06	2.52059e+06	5.10993e+06	2.39457e+06	5.98359e+06	1.87901e+06	2.62256e+06	2.54054e+06	5.24742e+06	2.34163e+06	2.32748e+06	3.37464e+06	3.76529e+06	3.33623e+06	2.82644e+06	3.32565e+06	1.06948	0.842494	1.14733	0.862157	0.96002	1.20691	1.48151	1.32757	0.986491	1.26895	0.867413	0.861239	0.615645	0.589745	0.757925
64	Hexanoic acid, trimethylsilyl ester	9	132	715.833	1.39833	37282.3	0	28924.5	15777.4	7205.04	33964.5	0	42835.6	8156.78	42299.9	0	32398.7	0	0	0	0	0	0	0	0	0	0	0	0	20525.6	20948.5	0	0	10368.5	3.59571	0	2.78964	1.52167	0.694895	3.27573	0	4.13131	0.786685	4.07964	0	3.12472	0	0	0
128	2-Ethylhexanoic acid, trimethylsilyl ester	19	128	897.368	1.41132	24410	36468.4	22317.8	20780.2	29618.6	36018.6	0	36746.2	32451.1	43462.5	0	17607.5	36414.4	61658.2	0	0	39914.9	52655.9	37468.3	34110.5	46032.5	54321.9	0	25845.1	28268.9	21711.2	31773.9	32963.1	28679.3	0.851137	1.27159	0.778187	0.724572	1.03275	1.25591	0	1.28128	1.13152	1.51547	0	0.613944	1.26971	2.14992	0
135	Heptanoic acid, trimethylsilyl ester	19	187	908.947	1.42895	866861	1.56485e+06	1.01382e+06	1.37252e+06	1.48456e+06	1.06137e+06	1.30255e+06	1.21859e+06	1.3975e+06	1.17207e+06	1.13903e+06	633708	2650.28	771930	0	999660	0	1.17869e+06	0	0	698090	1.01354e+06	0	1.01993e+06	1.22733e+06	1.14391e+06	492154	455260	829663	1.04484	1.88613	1.22196	1.65431	1.78935	1.27928	1.56997	1.46878	1.68442	1.4127	1.37288	0.763814	0.0031944	0.930414	0
139	TRIMETHYLSILYL HEXANOATE	24	173	918.333	1.25812	14427.5	12245.4	18695.1	15153.9	16507.9	17328.1	17689.7	30031.3	14134.7	16399.8	18503.4	14646.1	13078	32203.4	13950.7	28173.8	13335.1	33878.6	30231.9	12906.7	29958.7	30193.9	30894.1	13768.2	15726.3	18567.5	22436.6	24658.9	20347.3	0.709061	0.601821	0.918796	0.744761	0.811306	0.851615	0.869388	1.47593	0.694671	0.805992	0.909375	0.719802	0.642738	1.58268	0.685626
220	Octanoic acid, trimethylsilyl ester	24	201	1121.25	1.43583	507873	3.49457e+06	500728	3.12313e+06	3.23819e+06	473195	3.27872e+06	556625	3.10434e+06	475642	2.87691e+06	332520	195426	2.18336e+06	239836	2.74514e+06	229664	3.13889e+06	208850	1.61666e+06	261375	2.70419e+06	277878	3.13857e+06	1.88961e+06	1.77079e+06	1.45538e+06	1.36792e+06	1.62093e+06	0.313323	2.1559	0.308914	1.92676	1.99774	0.291928	2.02274	0.343399	1.91516	0.293438	1.77485	0.205142	0.120564	1.34698	0.147962
647	Dodecanoic acid, trimethylsilyl ester	24	97	1935.42	1.40313	80909.5	1.05498e+06	102686	164240	1.28898e+06	141898	1.37153e+06	168580	1.28726e+06	166374	119259	128186	41444.3	287774	32988.1	733381	34446.4	224694	38051.2	712498	48767.6	779938	44904	241487	472283	540198	225788	310941	387302	0.208905	2.72392	0.265133	0.424061	3.3281	0.366376	3.54123	0.435267	3.32367	0.429571	0.307923	0.330971	0.107008	0.74302	0.085174
773	n-Tridecanoic acid, trimethylsilyl ester	8	132	2120	1.38688	0	0	83203.1	136897	73544.3	105846	69075.9	0	78793.8	0	90903	67332	0	0	0	0	0	0	0	0	0	0	0	0	66581.8	51017.5	0	0	29399.8	0	0	2.83006	4.6564	2.50152	3.60023	2.34954	0	2.68008	0	3.09196	2.29022	0	0	0
880	9-Tetradecenoic acid, trimethylsilyl ester	14	368	2271.61	1.40857	0	0	11940.2	18438.6	26143.3	16605	0	18968.9	30421	20185.1	27971.3	13794.9	0	0	8825.82	0	7875.27	0	8256.87	9761.08	9477.74	0	0	0	12187.8	18556.9	2783.51	4582.61	9527.71	0	0	1.25321	1.93526	2.74392	1.74281	0	1.99092	3.1929	2.11857	2.93579	1.44787	0	0	0.926331
890	Tetradecanoic acid, trimethylsilyl ester	18	41	2294.31	1.37528	2.68311e+06	1.02063e+07	3.19562e+06	9.99777e+06	1.98275e+06	3.14567e+06	9.0853e+06	3.29846e+06	9.32564e+06	3.22297e+06	1.93738e+06	3.45202e+06	0	1.75136e+06	0	1.78297e+06	0	2.29897e+06	0	2.58133e+06	0	2.45504e+06	0	2.09159e+06	5.20187e+06	5.05363e+06	972218	1.18799e+06	3.10393e+06	0.864423	3.28819	1.02954	3.22101	0.638787	1.01345	2.92703	1.06267	3.00446	1.03835	0.624171	1.11215	0	0.56424	0
1006	n-Pentadecanoic acid, trimethylsilyl ester	24	117	2461.77	1.37083	2.08153e+07	1.83895e+07	4.34518e+06	16276161	1.7209e+07	2.21722e+07	1.69295e+07	5.03494e+06	1.67064e+07	2.37295e+07	1.60527e+07	1.88508e+07	5.76931e+06	2.85224e+06	5.83836e+06	2.52822e+06	5.51668e+06	2.87931e+06	6.96538e+06	4.48185e+06	7.3699e+06	3.6482e+06	6.63601e+06	3.31531e+06	1.65345e+07	1.62173e+07	4.23069e+06	5.40277e+06	1.05963e+07	1.96439	1.73546	0.410064	1.53602	1.62405	2.09244	1.59768	0.475159	1.57662	2.23941	1.51493	1.77899	0.544464	0.269172	0.550979
1075	TRIMETHYLSILYL PALMITATE	24	117	2562.4	1.37646	3.13494e+06	2.38818e+06	4.04388e+06	2.09334e+06	2662592	4.27095e+06	2.61373e+06	4.8817e+06	2.64242e+06	4.95439e+06	2.54222e+06	3.23513e+06	990992	374941	818756	243507	775500	474203	917254	455563	1.00063e+06	645140	887608	295450	3.09898e+06	3.47827e+06	612983	700275	1.97263e+06	1.58922	1.21066	2.05	1.06119	1.34977	2.16511	1.325	2.47472	1.33955	2.51157	1.28875	1.64001	0.502372	0.190072	0.415059
1088	PALMITOLEIC ACID 1TMS	17	117	2586.32	1.38294	2.26101e+06	8.74553e+06	1.29275e+06	17213320	9.52433e+06	1.36009e+06	0	1.3727e+06	5.59842e+06	2.19707e+06	1.00277e+07	1.73747e+06	0	1.80402e+06	0	1.87022e+06	113314	0	0	2.12752e+06	0	2.37681e+06	0	824299	6.73284e+06	3.4889e+06	631259	888105	2.93528e+06	0.770289	2.97946	0.440418	5.86429	3.24478	0.463361	0	0.467657	1.90729	0.748506	3.41628	0.591929	0	0.6146	0
1105	TRIMETHYLSILYL PALMITATE	17	131	2624.12	0.249118	71337.3	74265	54103.4	201099	158567	31763.2	311554	0	277591	110507	364906	58522.8	0	10570.9	0	20492.9	0	23976.4	0	54506.6	0	28719.5	0	28385.9	98522.6	187180	9173.38	18602	78369.5	0.910268	0.947627	0.690363	2.56604	2.02332	0.405301	3.97545	0	3.54207	1.41008	4.65623	0.746755	0	0.134885	0
1106	TRIMETHYLSILYL PALMITATE	24	313	2621.67	1.38104	9.6318e+06	1.59266e+07	9.33888e+06	1.33064e+07	5.67617e+06	3.6463e+06	1.24343e+07	1.09264e+07	7.943e+06	3.81391e+06	5.00231e+06	1.12343e+07	2.4997e+06	5.10324e+06	2.32026e+06	5.60277e+06	2.40341e+06	5.30042e+06	2.73775e+06	6.45654e+06	2.78679e+06	5.56776e+06	2.53294e+06	7.58244e+06	9.5877e+06	8.55904e+06	3.87163e+06	4.6107e+06	6.65727e+06	1.44681	2.39237	1.40281	1.99878	0.852628	0.547717	1.86777	1.64128	1.19313	0.572895	0.751406	1.68752	0.375484	0.766567	0.348531
1167	Heptadecanoic acid, trimethylsilyl ester	24	117	2717.5	1.37042	4.42295e+06	3.82165e+06	5.17092e+06	3.25923e+06	4.23958e+06	6.0701e+06	3.73203e+06	7.09813e+06	4.08302e+06	6.69265e+06	3.70921e+06	4.16809e+06	1.22104e+06	668568	1.11933e+06	530474	1.21631e+06	672663	1.38719e+06	853800	1.53879e+06	644249	1.34292e+06	607843	4.4974e+06	4.91385e+06	904732	1.06247e+06	2.84461e+06	1.55485	1.34347	1.81779	1.14575	1.49039	2.13389	1.31196	2.49529	1.43535	2.35274	1.30394	1.46526	0.429248	0.235029	0.393492
1175	Heptadecanoic acid, trimethylsilyl ester	16	117	2731.72	1.37688	2.56318e+06	3.23766e+06	3.20217e+06	2.95074e+06	3.35691e+06	3.6205e+06	3.14563e+06	4.06389e+06	3.30189e+06	4.02162e+06	3.68097e+06	2.46745e+06	0	0	0	224882	0	264857	0	476064	0	557635	0	0	3.15519e+06	3.44691e+06	81623.1	172283	1.714e+06	1.49544	1.88895	1.86824	1.72155	1.95852	2.11231	1.83526	2.37099	1.92642	2.34633	2.14759	1.43959	0	0	0
1198	Heptadecanoic acid, trimethylsilyl ester	23	117	2774.57	1.36457	3.05906e+06	5.98348e+06	3.34645e+06	4.64698e+06	5.86607e+06	4.34103e+06	5.79218e+06	4.70133e+06	5.83024e+06	4.65146e+06	5.54699e+06	2.93673e+06	1.02007e+06	1.18972e+06	1.07488e+06	1.06565e+06	883005	1.20718e+06	1.16625e+06	1.99829e+06	1.35626e+06	1.60754e+06	0	1.54833e+06	4.54051e+06	4.90982e+06	1.07342e+06	1.27945e+06	2.9508e+06	1.03669	2.02775	1.13408	1.57482	1.98796	1.47114	1.96292	1.59324	1.97582	1.57634	1.87983	0.995234	0.345694	0.403185	0.364266
1244	TRIMETHYLSILYL (9E,12E)-9,12-OCTADECADIENOATE	18	81	2853.61	1.39	861291	2.09555e+06	1.1683e+06	2.82202e+06	3.14204e+06	1.43135e+06	2.35439e+06	1.30129e+06	2.65238e+06	1.07441e+06	3.36704e+06	1.26146e+06	0	70894.5	0	244699	0	117658	0	44031.3	0	86416	0	36139.1	1.92009e+06	2.00183e+06	72208.5	27764.4	1.00547e+06	0.856603	2.08414	1.16194	2.80665	3.12493	1.42355	2.34157	1.29421	2.63795	1.06856	3.34872	1.25459	0	0.0705086	0
1250	TRIMETHYLSILYL (9E,12E)-9,12-OCTADECADIENOATE	14	67	2870.54	1.39714	0	0	0	0	0	0	0	0	0	0	2.34448e+06	4.13495e+06	5.80726e+06	6.09057e+06	5.18943e+06	8.52428e+06	4.60729e+06	6.07797e+06	4.0815e+06	1.02681e+07	5.74072e+06	1.09114e+07	4.98941e+06	1.17953e+07	0	1.07991e+06	6.04947e+06	7.96441e+06	3.77344e+06	0	0	0	0	0	0	0	0	0	0	0.621312	1.0958	1.53898	1.61406	1.37525
1256	9,12-Octadecadienoic acid (Z,Z)-, trimethylsilyl ester	12	338	2875.21	1.41375	481349	862789	639383	587222	628185	443351	845840	373206	705594	513501	919096	657324	0	0	0	0	0	0	0	0	0	0	0	0	607047	669094	0	0	319035	1.50877	2.70437	2.00412	1.84062	1.96902	1.38966	2.65125	1.1698	2.21165	1.60955	2.88086	2.06035	0	0	0
1262	TRIMETHYLSILYL (9E)-9-OCTADECENOATE	18	110	2886.25	0.254167	1244.7	8121.64	5554.18	9929.06	11571.2	32826.8	25944	4089.28	24521.5	11843.9	23009.8	9633.05	0	4410.67	0	3823.68	0	5654.14	0	6118.63	0	7275.24	0	6357.75	11541.3	16506.9	2314.75	3291.94	8413.72	0.147937	0.965286	0.660134	1.1801	1.37528	3.90158	3.08353	0.486025	2.91447	1.4077	2.7348	1.14492	0	0.524224	0
1263	trans-9-Octadecenoic acid, trimethylsilyl ester	24	145	2884.58	1.40729	8.51736e+06	9.98703e+06	9.98936e+06	1.61024e+07	1.3054e+07	1.84897e+07	1.64001e+07	20066187	5.90972e+06	1.68149e+07	9.89969e+06	1.37587e+07	2.1479e+06	2.67951e+06	2.49233e+06	7.09087e+06	3.015e+06	2.61958e+06	2.72057e+06	7.65392e+06	2.88552e+06	6.8498e+06	3167962	5.23938e+06	1.269e+07	1.38082e+07	3.34086e+06	4.75286e+06	8.64798e+06	0.984896	1.15484	1.15511	1.86198	1.50948	2.13804	1.89641	2.32033	0.683364	1.94438	1.14474	1.59097	0.248371	0.309842	0.288197
1266	trans-9-Octadecenoic acid, trimethylsilyl ester	12	117	2892.5	1.3725	0	0	0	0	0	0	0	0	0	0	0	0	2.0902e+06	1.32267e+07	2.10844e+06	8.20941e+06	1.41239e+06	1.41435e+07	2.52294e+06	8.03399e+06	2.747e+06	1.14046e+07	1.74567e+06	11281044	0	0	6.8651e+06	6.28921e+06	3.28858e+06	0	0	0	0	0	0	0	0	0	0	0	0	0.635594	4.02201	0.641141
1272	trans-9-Octadecenoic acid, trimethylsilyl ester	13	96	2898.85	1.37423	0	0	0	0	0	0	0	0	0	0	0	1.42244e+07	683294	1.18365e+06	649902	1.10806e+06	832526	1.12999e+06	771371	5.02149e+06	900842	1.03065e+06	939076	1.42221e+06	0	2.37073e+06	931237	1.68094e+06	1.24573e+06	0	0	0	0	0	0	0	0	0	0	0	11.4186	0.54851	0.950164	0.521705
1273	trans-13-Octadecenoic acid, trimethylsilyl ester	15	340	2904.17	1.39033	1.39319e+06	2.86208e+06	1.58045e+06	1.70065e+06	3.48981e+06	1.00611e+06	3.63776e+06	1.68504e+06	2.36854e+06	1.3511e+06	1.85879e+06	186861	12326.5	0	0	0	0	0	0	0	18639.9	24168.3	0	0	2.00538e+06	1.84802e+06	2054.41	7134.69	965647	1.44275	2.9639	1.63668	1.76115	3.61397	1.0419	3.76718	1.74499	2.4528	1.39917	1.92491	0.193509	0.012765	0	0
1288	TRIMETHYLSILYL STEARATE	24	132	2922.5	0.23375	121049	9664.03	44636.1	163146	118748	13289.3	57602.5	53439	138333	278747	202041	95386.8	20959.5	79887.2	18251.4	42992.3	31348.3	52817.1	25939.9	34164.9	25438.6	77166.9	30133.6	111356	78422	137592	41042.7	50700	76939.1	1.57332	0.125606	0.580149	2.12046	1.5434	0.172725	0.748677	0.694563	1.79795	3.62296	2.62598	1.23977	0.272417	1.03832	0.237219
1289	TRIMETHYLSILYL STEARATE	24	145	2922.29	1.38458	1.25824e+07	3.1054e+07	24349913	1.71547e+07	2.12002e+07	2.7419e+07	2.30731e+07	2.24133e+07	9.57686e+06	1.84319e+06	2.261e+07	2.35813e+07	6.77571e+06	9.74028e+06	7.0494e+06	1.03131e+07	7.2846e+06	1.04331e+07	8.357e+06	1.53561e+07	8.27633e+06	1.17476e+07	7.79084e+06	2.13811e+06	2.22934e+07	1.7183e+07	8.59937e+06	8.94434e+06	1.4255e+07	0.882666	2.17846	1.70817	1.20341	1.48721	1.92346	1.6186	1.57231	0.671825	0.129301	1.58611	1.65424	0.475322	0.683288	0.494521
1304	9,12-Octadecadienoic acid (Z,Z)-, trimethylsilyl ester	24	81	2945.52	1.40438	4.73271e+06	1.44526e+07	2.61612e+06	1.86428e+07	1.59066e+07	2.01389e+06	1.34316e+07	5.50877e+06	10819649	2.66215e+07	1.87488e+07	2.67554e+06	1.58123e+06	1.70888e+06	1.65736e+06	1.70083e+06	1.81884e+06	1.95444e+06	1.81184e+06	2.32377e+06	1.97899e+06	2.12196e+06	1.85538e+06	2.01863e+06	9.72746e+06	1.29676e+07	1.73693e+06	2.01843e+06	6.61261e+06	0.71571	2.18562	0.395626	2.81927	2.4055	0.304553	2.0312	0.83307	1.63621	4.02586	2.83531	0.404612	0.239123	0.258427	0.250637
1325	TRIMETHYLSILYL (9E,12E)-9,12-OCTADECADIENOATE	24	73	2991.56	1.38167	9.6154e+06	5.2943e+06	1.80016e+07	5.97218e+06	1.24325e+07	6.78344e+06	8.35432e+06	1.95481e+07	1.36813e+07	4.54528e+06	7.52912e+06	7.72017e+06	4.72906e+06	4.41798e+06	1.04413e+07	4.5964e+06	5.17989e+06	3.93115e+06	1.32046e+06	5.8685e+06	7.37994e+06	5.91728e+06	8.94172e+06	3.2794e+06	9.68323e+06	1.02297e+07	5.5493e+06	5.45121e+06	7.72836e+06	1.24417	0.685049	2.32929	0.772761	1.60868	0.877733	1.08099	2.52939	1.77027	0.58813	0.974219	0.99894	0.61191	0.571658	1.35104
1337	trans-9-Octadecenoic acid, trimethylsilyl ester	20	143	3002.75	1.4055	1.29131e+06	2.79622e+06	1.28021e+06	2.31665e+06	2.74716e+06	1.79433e+06	2.86565e+06	1.99021e+06	2.7431e+06	1.96929e+06	2.58071e+06	1.41538e+06	65128.6	244129	0	223328	0	223230	70984.7	298083	0	55183.4	0	285734	2.03765e+06	2.26072e+06	125969	118331	1.13567e+06	1.13705	2.46218	1.12728	2.0399	2.41898	1.57998	2.52332	1.75245	2.41541	1.73404	2.27242	1.2463	0.0573483	0.214965	0
1340	TRIMETHYLSILYL (9E,12E)-9,12-OCTADECADIENOATE	24	173	3009.48	1.395	293291	155179	420732	192750	225501	365748	150497	388142	227162	403990	205877	355411	54476.5	39478	45303	34581.6	55513.2	48692.4	56002.3	53059.3	58949.5	26953.1	58892.8	53319.4	275534	288513	46340.8	51196.1	165396	1.77327	0.93823	2.54379	1.16539	1.3634	2.21135	0.909919	2.34675	1.37344	2.44256	1.24475	2.14885	0.32937	0.238688	0.273907
1348	10-Nonadecenoic acid, (Z)-, TMS derivative	13	117	3023.65	1.37885	152386	503341	85434.7	420495	843745	223908	498958	238945	509253	245910	0	215188	0	0	0	0	364032	47644.2	0	0	0	0	0	0	371552	284709	68612.7	0	181218	0.840897	2.77754	0.471446	2.32038	4.65596	1.23557	2.75335	1.31855	2.81016	1.35698	0	1.18745	0	0	0
1349	Octadecanoic acid, 9,10-bis[(trimethylsilyl)oxy]-, ethyl ester	18	273	3027.64	1.41056	82036.4	1.04981e+06	70642.9	1.36647e+06	1.3567e+06	229477	1.56532e+06	201909	1.26641e+06	177148	1.74384e+06	93405.5	0	0	0	0	6894.45	29576.7	4158.87	56798.3	0	47434.3	0	42403.5	692524	841338	6078.52	25132.5	391268	0.209668	2.6831	0.180549	3.49242	3.46745	0.586496	4.00063	0.516037	3.23668	0.452752	4.45688	0.238725	0	0	0
1357	10-Nonadecenoic acid, (Z)-, TMS derivative	23	117	3036.96	1.37935	331946	632764	347070	416832	411816	398110	403846	463763	511833	461041	668424	299151	264948	91665.4	264446	78614	260838	349673	274824	184061	0	179220	265934	155768	423090	468010	218364	176635	321524	1.03241	1.96801	1.07945	1.29642	1.28082	1.2382	1.25603	1.44239	1.59189	1.43392	2.07892	0.930414	0.824036	0.285096	0.822475
1394	cis-5,8,11-Eicosatrienoic acid, trimethylsilyl ester	12	67	3107.08	1.39417	0	0	55911.4	0	304400	0	143603	71380.5	0	44176.7	159342	33863.7	0	105495	0	155970	0	22267	0	0	0	166862	0	152189	60052	75394.3	47288.7	53175.3	58977.6	0	0	0.948011	0	5.16129	0	2.43488	1.2103	0	0.749042	2.70173	0.574179	0	1.78873	0
1397	cis-5,8,11-Eicosatrienoic acid, trimethylsilyl ester	19	147	3115.26	1.40605	243660	0	848487	1.58025e+06	2.10279e+06	392669	0	0	2.42324e+06	715621	1.77149e+06	0	696424	516158	1.24843e+06	126373	994445	1.0452e+06	1.03087e+06	640454	445787	0	769755	465076	861309	818391	771172	558656	752382	0.323851	0	1.12773	2.10033	2.79484	0.521901	0	0	3.22076	0.95114	2.3545	0	0.925626	0.686031	1.65931
1408	11,14-Eicosadienoic acid, trimethylsilyl ester	17	81	3142.65	1.38735	0	1.49923e+06	89364.6	1.9418e+06	1.93497e+06	0	0	0	2.31852e+06	0	2.10936e+06	142214	193342	90768.9	105942	0	0	47137.9	111706	68448.4	60490.8	56491.2	111486	30458.4	910894	761684	72865.1	73180.1	454656	0	3.2975	0.196555	4.27092	4.25591	0	0	0	5.09952	0	4.63948	0.312795	0.42525	0.199643	0.233015
1425	11-Eicosenoic acid, trimethylsilyl ester	13	81	3162.31	1.39423	0	10362157	903505	3.48088e+06	3.99923e+06	0	0	959334	8.68332e+06	383681	5.00301e+06	0	0	473785	0	0	130793	565061	0	0	0	0	143775	773977	3.12429e+06	2.50489e+06	194940	152959	1.49427e+06	0	6.93459	0.604646	2.32948	2.67637	0	0	0.642008	5.81107	0.256768	3.34813	0	0	0.317067	0
1440	Arachidic acid, TMS derivative	23	117	3198.37	1.37587	2.82997e+06	5.0614e+06	2.82698e+06	3.99104e+06	4.78808e+06	4.09055e+06	4.94173e+06	4.9643e+06	4.85114e+06	4.46545e+06	4.35739e+06	2.54239e+06	1.47478e+06	0	1.81444e+06	1.11376e+06	1.87793e+06	1.20601e+06	2.09192e+06	1.69011e+06	1.89211e+06	1.71737e+06	1.8788e+06	1.45623e+06	3.93134e+06	4.35373e+06	1.24782e+06	1.78776e+06	2.83016e+06	0.999931	1.78838	0.998875	1.41018	1.6918	1.44534	1.7461	1.75407	1.71409	1.57781	1.53963	0.898321	0.521094	0	0.64111
1500	cis-5,8,11,14,17-Eicosapentaenoic acid, trimethylsilyl ester	17	73	3301.03	1.62824	25276.6	1.29358e+06	51891.1	130966	1.41105e+06	726880	1.36056e+06	53310.3	1.9178e+06	31048.2	0	435873	0	765435	0	1.97718e+06	1.47245e+06	1.27047e+06	0	0	0	811315	277436	0	606608	633098	914255	181459	583855	0.0432926	2.21559	0.0888767	0.224312	2.41678	1.24497	2.3303	0.0913075	3.28472	0.053178	0	0.746543	0	1.311	0
1513	TRIMETHYLSILYL NONANOATE	15	132	3326.33	1.388	43712.9	67889.7	21949.8	31057.9	88130.4	0	0	0	68806.7	60080.7	36433.6	0	0	27178.6	0	11908.8	20758.8	11555.1	28623	0	0	16541.1	0	12022	42123.5	27553.5	11900.2	9531.02	22777.1	1.91917	2.98062	0.96368	1.36356	3.86926	0	0	0	3.02088	2.63777	1.59958	0	0	1.19324	0
1522	cis-4,7,10,13,16,19-Docosahexaenoic acid, trimethylsilyl ester	13	79	3344.42	1.41808	0	1.65084e+06	14028.8	1.90409e+06	2.06795e+06	0	1.85947e+06	0	2.03086e+06	0	1.52137e+06	0	0	124324	0	109017	0	124011	0	81818.9	0	100995	0	113709	939485	901950	59558.8	49420.5	487604	0	3.38562	0.0287709	3.90499	4.24105	0	3.81349	0	4.16498	0	3.1201	0	0	0.25497	0
1538	Hexadecanoic acid, 2,3-bis[(trimethylsilyl)oxy]propyl ester	21	117	3378.57	1.42167	242972	0	186606	410448	0	453888	426804	2.30113e+06	802964	0	256036	175800	700534	679296	678295	371370	1.14423e+06	326535	1.1173e+06	769601	833423	531179	790573	445643	215652	660455	650044	747953	568526	0.427372	0	0.328227	0.72195	0	0.798359	0.75072	4.04753	1.41236	0	0.450351	0.30922	1.23219	1.19484	1.19308
1560	trans-9-Octadecenoic acid, trimethylsilyl ester	17	129	3424.71	1.39294	488830	1.18534e+06	607935	0	0	110480	1.25644e+06	592765	0	0	62726.3	0	0	224749	229860	116049	165830	72890.8	175413	53178	142314	77338.9	279500	0	398764	318656	134896	121291	243402	2.00833	4.86989	2.49766	0	0	0.453898	5.16201	2.43534	0	0	0.257707	0	0	0.923368	0.944364
1563	trans-9-Octadecenoic acid, trimethylsilyl ester	14	217	3415	1.40929	0	0	0	296641	135478	130341	0	0	297135	147724	0	36098.2	108873	187998	0	230247	0	320460	0	150890	35635.5	196178	0	280842	93743.4	80159.6	141263	110591	106439	0	0	0	2.78695	1.27282	1.22456	0	0	2.79159	1.38787	0	0.339144	1.02286	1.76625	0
1565	Dodecanedioic acid, bis(trimethylsilyl) ester	24	272	3421.35	1.40854	5275.02	14723.9	14387.6	25194.1	63410.1	55366.7	37493.8	71046.2	71002.8	73071	90052.4	28381.5	61323.9	77448.9	66466.9	48618.5	69787.3	57971.1	74314.6	53948.1	69964.4	49373.2	11184.8	3647.21	29726.2	61841.3	63602.8	43738.7	49727.2	0.106079	0.296094	0.28933	0.506647	1.27516	1.11341	0.75399	1.42872	1.42784	1.46944	1.81093	0.570744	1.23321	1.55747	1.33663
1581	Docosanoic acid, trimethylsilyl ester	22	117	3452.05	1.40068	2.27896e+06	1.45936e+06	2.37198e+06	775295	1.36651e+06	3.10411e+06	1.4425e+06	3.82175e+06	1.37592e+06	3.43346e+06	809870	1.78672e+06	1.64573e+06	203153	1.68394e+06	440348	2.20395e+06	469069	2.41021e+06	0	2.28638e+06	667203	1.89792e+06	0	1.8927e+06	2.1117e+06	1.1077e+06	1.21029e+06	1.5806e+06	1.44183	0.923297	1.50069	0.490508	0.864551	1.96389	0.912627	2.41791	0.870509	2.17225	0.512382	1.13041	1.04121	0.128529	1.06538
1593	9,12,15-Octadecatrienoic acid, 2-[(trimethylsilyl)oxy]-1-[[(trimethylsilyl)oxy]methyl]ethyl ester, (Z,Z,Z)-	12	175	3478.33	1.48833	335899	1.71355e+06	439596	1.89824e+06	2.18817e+06	408967	1.93405e+06	484749	1.90059e+06	466287	2.162e+06	329608	0	0	0	0	0	0	0	0	0	0	0	0	1.16407e+06	1.21288e+06	0	0	594237	0.565261	2.88361	0.739765	3.19442	3.68231	0.688221	3.25468	0.81575	3.19836	0.784681	3.63828	0.554674	0	0	0
1622	9-Octadecenoic acid, 2-[(trimethylsilyl)oxy]-1-[[(trimethylsilyl)oxy]methyl]ethyl ester	22	205	3547.95	1.33591	6.14265e+06	1.65297e+07	8.32785e+06	1.48019e+07	1.02504e+07	8.4248e+06	1.62036e+07	8.97456e+06	0	0	1.98862e+07	7183456	748469	2.47971e+06	739084	3.42053e+06	978724	3.9214e+06	899956	2.85506e+06	837127	4.25754e+06	841186	4.05494e+06	1.07462e+07	8.70796e+06	2.04799e+06	2.29097e+06	5.94828e+06	1.03268	2.7789	1.40004	2.48843	1.72325	1.41634	2.72408	1.50876	0	0	3.34318	1.20765	0.125829	0.416878	0.124252
1633	9,12,15-Octadecatrienoic acid, 2-[(trimethylsilyl)oxy]-1-[[(trimethylsilyl)oxy]methyl]ethyl ester, (Z,Z,Z)-	18	133	3582.78	1.35472	1.44731e+06	8.18831e+06	1.89794e+06	6.85597e+06	6.85351e+06	1.81326e+06	8.56583e+06	1.83551e+06	8.55343e+06	1.88995e+06	1.00928e+07	1.26438e+06	0	921984	0	706086	0	984603	0	904353	0	1.03134e+06	0	799696	4.50939e+06	5.36698e+06	435446	455897	2.69193e+06	0.537647	3.0418	0.705049	2.54686	2.54595	0.673593	3.18204	0.681859	3.17744	0.70208	3.74928	0.469692	0	0.3425	0
1644	TRIMETHYLSILYL (9E,12E)-9,12-OCTADECADIENOATE	15	129	3606.17	1.46667	490333	0	0	1.68555e+06	923760	0	1.2574e+06	0	2.22707e+06	0	1.81684e+06	0	125468	0	60565	43107.5	129321	223458	128574	0	112950	229013	0	65427.6	516608	883552	96986.7	89327.4	396618	1.23628	0	0	4.24981	2.32909	0	3.1703	0	5.61514	0	4.58083	0	0.316345	0	0.152703
1657	cis-4,7,10,13,16,19-Docosahexaenoic acid, trimethylsilyl ester	12	91	3631.25	2.10542	0	55923.9	0	49206	40580.2	0	32084.4	0	30401.2	0	24463.5	0	0	27828.4	0	20595.6	0	27841.8	0	19231.6	0	26726.5	0	18468.8	24285	14491.5	12711	10737.8	15556.3	0	3.59493	0	3.16309	2.6086	0	2.06247	0	1.95426	0	1.57257	0	0	1.78888	0
1659	5,8,11,14-Eicosatetraenoic acid, methyl ester, (all-Z)-	17	175	3638.38	1.51853	4.03302e+06	28626612	4.56544e+06	3.15728e+07	3.78659e+07	4.70264e+06	3.32313e+07	831927	3.38946e+07	5.43449e+06	3.6624e+07	3.31204e+06	0	2.6353e+06	0	1.0992e+06	0	0	0	2.25307e+06	0	2.68324e+06	0	1.6096e+06	1.85611e+07	1.88881e+07	622417	1.09099e+06	9.79063e+06	0.411926	2.92388	0.466307	3.2248	3.86757	0.480321	3.3942	0.0849718	3.46194	0.555071	3.74072	0.338287	0	0.269166	0
1681	cis-5,8,11-Eicosatrienoic acid, trimethylsilyl ester	12	176	3706.04	1.71375	3512.04	28187.7	4566.81	40552.7	37035.4	3848.38	40536.8	4461.94	37262	5368	46935.1	4876.02	0	0	0	0	0	0	0	0	0	0	0	0	19617.2	23240	0	0	10714.3	0.327791	2.63085	0.426236	3.78491	3.45664	0.359182	3.78344	0.416448	3.47779	0.501013	4.38061	0.455095	0	0	0
1768	cis-5,8,11,14,17-Eicosapentaenoic acid, trimethylsilyl ester	19	73	3990.39	1.83026	204972	860373	204132	3.32903e+06	4.61541e+06	1.28949e+06	5.04972e+06	277212	6.092e+06	284275	818164	1.05215e+06	0	2.34319e+06	0	1.45183e+06	0	3.35495e+06	0	1.66442e+06	642922	4.78049e+06	0	2.33433e+06	1.75057e+06	2.26225e+06	1.19166e+06	1.57036e+06	1.69371e+06	0.121019	0.507981	0.120524	1.96552	2.72503	0.761338	2.98145	0.163671	3.59683	0.167841	0.48306	0.621208	0	1.38347	0
1800	Eicosapentaenoic Acid, TMS derivative	23	73	4120	1.66	2.74457e+06	2.03092e+06	2.38236e+06	1.82279e+06	2.6755e+06	2.27524e+06	1.98371e+06	3.25785e+06	2.49006e+06	2.65934e+06	2.44881e+06	2.24904e+06	182453	146831	157210	299805	159460	0	201832	194941	246054	158403	46980.6	148965	2.3219e+06	2.5148e+06	157626	166196	1.29013e+06	2.12736	1.5742	1.8466	1.41287	2.07382	1.76358	1.5376	2.52521	1.93008	2.0613	1.89811	1.74327	0.141422	0.113811	0.121856
1824	Linolenic acid, trimethylsilyl ester	24	350	4209.27	1.92479	383040	321114	383072	270432	362968	417638	301595	424545	350215	389272	260555	312564	236987	177972	228750	126060	184634	177289	179762	128392	170413	106832	141758	102924	356377	339791	188615	138347	255783	1.49752	1.25542	1.49765	1.05727	1.41905	1.63278	1.17911	1.65979	1.36919	1.52189	1.01866	1.22199	0.926515	0.695795	0.894314
1831	TRIMETHYLSILYL (9E)-9-OCTADECENOATE	15	75	4248.83	1.99733	206901	0	170781	0	554202	181906	0	585574	0	312819	526153	0	100480	173135	0	156951	0	186587	165003	178538	109315	0	0	146294	185632	237424	102859	99858.3	156443	1.32253	0	1.09165	0	3.54251	1.16276	0	3.74304	0	1.99957	3.36322	0	0.642279	1.10669	0
1832	cis-5,8,11,14,17-Eicosapentaenoic acid, trimethylsilyl ester	20	117	4257.13	2.12925	444081	314269	504717	306483	344560	428652	301487	453364	384571	428954	338411	307617	0	15924.3	11187.7	14737.7	0	11495.2	0	12897.1	0	7504.9	3325.25	14096.9	390460	369067	8890.81	6304.02	193681	2.29285	1.62261	2.60593	1.58241	1.77901	2.21319	1.55662	2.34078	1.98559	2.21475	1.74726	1.58827	0	0.0822192	0.0577636
1835	cis-4,7,10,13,16,19-Docosahexaenoic acid, trimethylsilyl ester	24	442	4267.4	2.19354	89912.8	53250.6	106593	83811.3	63220.9	87200.7	42967.5	89872.4	59687.5	104648	41163.1	64913.7	37441.9	20516	43049.6	19966.7	31262.3	36590.3	30448.7	16200.4	27400.3	14732.9	23665.3	13812.2	80664.9	67208.7	31471.1	21043.3	50097	1.79477	1.06295	2.12773	1.67298	1.26197	1.74064	0.857686	1.79397	1.19144	2.08891	0.821667	1.29576	0.747388	0.409526	0.859325
1836	cis-4,7,10,13,16,19-Docosahexaenoic acid, trimethylsilyl ester	22	442	4272.5	2.2175	73016.7	41297.8	79867.6	0	46767.4	97725.2	45672.8	104592	44477.6	77656	36952.6	64438.5	35932.4	22055.4	29509.7	13814.8	31472.2	0	28916.4	10718	29187.4	13940.8	24272.3	7284.55	56445.8	62298.2	22130.7	19053.2	39982	1.82624	1.03291	1.99759	0	1.16971	2.44423	1.14234	2.61597	1.11244	1.94227	0.924231	1.61169	0.898713	0.551632	0.738074
1840	cis-4,7,10,13,16,19-Docosahexaenoic acid, tert-butyldimethylsilyl ester	24	361	4285.1	1.87979	1307.35	1732.18	647.956	2984.95	1203.05	2082.62	3728.49	1400.6	2837.85	1304.21	1819.93	2097.34	506.429	111203	2757.55	101285	157.164	110215	780.544	88900.1	241.842	98520.1	3195.08	84665.8	1659.68	2198.07	54353.9	46050.6	26065.6	0.050156	0.0664548	0.0248587	0.114517	0.0461546	0.0798992	0.143043	0.0537338	0.108874	0.0500358	0.0698213	0.0804639	0.019429	4.26627	0.105793
1847	Oleanolic acid 2TMS	19	203	4323.55	2.10789	462634	66259.4	577596	73134.1	82257.7	551972	84347.1	599372	95558.9	604125	104268	469939	7201.48	0	6561.56	0	8941.06	0	9164.93	0	7657.44	0	9154.96	3746.99	302309	326269	3784.02	4954.05	159329	2.90364	0.415866	3.62518	0.459014	0.516276	3.46436	0.52939	3.76186	0.599759	3.79169	0.654423	2.94949	0.0451989	0	0.0411825
1860	Arachidonic acid, TMS derivative	22	119	4395.23	2.11591	105066	73962.7	182937	81282.2	107567	114130	59868	136576	108232	146461	120588	123899	2190.64	0	5811.49	1984.49	1984.9	9773.15	1825.11	3758.2	1268.87	0	4635.61	2062.06	110824	115937	3624.11	2258.31	58161	1.80646	1.27169	3.14536	1.39754	1.84947	1.96231	1.02935	2.34825	1.8609	2.5182	2.07335	2.13028	0.037665	0	0.0999208
1863	cis-4,7,10,13,16,19-Docosahexaenoic acid, trimethylsilyl ester	20	81	4419	2.156	0	72855.3	170489	0	0	138644	0	98972.6	23802.9	208919	108286	207912	7170.93	2333.59	5991.46	3160.3	6780.79	959.169	7386.18	3849.24	7546.49	1742.31	6827.51	2796.56	63664.6	107982	4399.37	5024.71	45267.7	0	1.60943	3.76623	0	0	3.06276	0	2.18638	0.525826	4.61519	2.39213	4.59293	0.158412	0.0515508	0.132356
1871	Oleanolic acid 2TMS	24	203	4467.4	2.48396	1.55148e+06	836801	2.3837e+06	927418	967024	1.93879e+06	883653	2.26085e+06	1.08887e+06	2.2182e+06	1.27437e+06	2.27485e+06	26119.9	16887.5	27401.5	13233.4	16806.2	11546.4	7586.82	15814.6	25770.9	14650.7	21936.9	13263.2	1.4342e+06	1.6668e+06	18665.8	16503.9	784042	1.97882	1.06729	3.04028	1.18287	1.23338	2.47281	1.12705	2.88358	1.38878	2.82918	1.62538	2.90144	0.0333144	0.0215391	0.034949
1880	Oleanolic acid 2TMS	12	203	4676.25	0.4425	84598.5	34362.8	139849	35288	28921.9	106201	28363.7	141999	29260	107316	110163	137383	0	0	0	0	0	0	0	0	0	0	0	0	71536.9	92414	0	0	40987.7	2.064	0.838368	3.41197	0.860941	0.705622	2.59105	0.692004	3.46442	0.713873	2.61824	2.68771	3.35181	0	0	0
Total FA						1.26657e+08	2.41965e+08	1.39018e+08	2.32072e+08	2.30727e+08	1.5529e+08	2.29162e+08	1.6482e+08	2.06815e+08	1.49139e+08	2.28487e+08	1.53739e+08	5.19836e+07	8.02905e+07	5.85675e+07	9.03583e+07	5.5546e+07	9.19385e+07	5.31507e+07	9.95817e+07	6.37524e+07	1.07052e+08	5.9667e+07	8.57372e+07	1.87621e+08	1.88694e+08	7.14474e+07	7.81569e+07	1.3148e+08	0.963316	1.84032	1.05733	1.76508	1.75484	1.18109	1.74294	1.25358	1.57298	1.13431	1.73781	1.1693	0.395373	0.610668	0.445449
28	L-Proline, trimethylsilyl ester	24	73	623.333	1.47938	341373	463023	354551	453063	507718	554988	309982	563620	420151	555515	551949	308095	215276	240919	367912	399294	275085	278343	254545	252249	267929	235076	201743	249609	445786	451552	296138	243525	359250	0.950238	1.28886	0.986918	1.26113	1.41327	1.54485	0.862858	1.56888	1.16952	1.54632	1.53639	0.857606	0.599236	0.670617	1.02411
72	l-Valine, trimethylsilyl ester	24	72	740.417	1.5075	2.8896e+06	7.37749e+06	4.25664e+06	3.47063e+06	3.49843e+06	4.49882e+06	1.17739e+07	4.18527e+06	3.96739e+06	4.5911e+06	3.07254e+06	3.03787e+06	11780967	3.37552e+06	7632341	9.32518e+06	8.77195e+06	1.49648e+06	9.63218e+06	7.015e+06	9.42906e+06	2.56696e+06	9.91394e+06	8.04303e+06	4.33193e+06	5.10468e+06	7.06374e+06	7.76669e+06	6.06676e+06	0.4763	1.21605	0.701633	0.572073	0.576655	0.741552	1.94072	0.689869	0.653956	0.756763	0.506455	0.500739	1.94189	0.556395	1.25806
77	L-Alanine, 2TMS derivative	24	116	765.938	0.245833	384827	1.04423e+06	1.06959e+06	691084	1.23484e+06	1.34794e+06	1.08072e+06	1.27912e+06	1.11946e+06	1.04924e+06	1.38854e+06	477798	2.17688e+06	1.75235e+06	2.1685e+06	1.65064e+06	1.82717e+06	2.40081e+06	1.88693e+06	1.80324e+06	1.90107e+06	2.19514e+06	1.44601e+06	1.22614e+06	962085	1.06582e+06	1.99606e+06	1.74309e+06	1.44176e+06	0.266914	0.724275	0.741863	0.479333	0.856479	0.934924	0.749584	0.887195	0.776454	0.727749	0.963088	0.331399	1.50988	1.21542	1.50406
85	l-Alanine, N-(trimethylsilyl)-, trimethylsilyl ester	21	73	785.238	1.38167	334539	85142.9	284295	77073.8	77608.7	73302.4	85913.2	69671.9	66402.5	260271	66053.5	48270.7	117642	91425.6	0	71248.9	49046	199965	0	102446	130784	0	125048	188156	155327	99430.4	88221.2	91072.4	108513	3.08294	0.784635	2.61992	0.710275	0.715204	0.675519	0.791734	0.642062	0.611933	2.39853	0.608717	0.44484	1.08413	0.842534	0
91	Glycine, trimethylsilyl ester	17	75	805	1.15912	44174.4	67699.4	105530	64603.4	186174	180211	189108	61897.9	65188.6	123845	154141	50122.6	56528.8	42520.8	36846.2	0	35880.2	0	43066.1	0	0	0	0	0	108065	107384	28629.3	7177.68	62814	0.703257	1.07778	1.68004	1.02849	2.96389	2.86896	3.0106	0.985414	1.0378	1.97161	2.45392	0.797953	0.899939	0.676931	0.586592
92	Glycine, N-(trimethylsilyl)-, trimethylsilyl ester	24	102	805.313	1.40479	3.49074e+06	5.98127e+06	3.90682e+06	3.89616e+06	6.61347e+06	4.3023e+06	7.64602e+06	4.39186e+06	3.46252e+06	5.99317e+06	4.44471e+06	1.80512e+06	8.92359e+06	7.8453e+06	7.02046e+06	4.77591e+06	6.32323e+06	7.14445e+06	8.08772e+06	4.00202e+06	7.68389e+06	6.81168e+06	8.23279e+06	5.03386e+06	4.69846e+06	4.6239e+06	7.00549e+06	6.64199e+06	5.74246e+06	0.607882	1.04159	0.680339	0.678483	1.15168	0.749208	1.33149	0.764804	0.602968	1.04366	0.774008	0.314346	1.55397	1.36619	1.22255
98	Glycine, N-acetyl-, trimethylsilyl ester	24	130	828.646	1.51917	153429	166805	188814	151660	176887	206896	181375	190383	171399	204992	190200	149487	167742	226732	178672	165709	176688	232979	189852	157269	190378	202395	185287	176383	174082	181306	191420	183594	182601	0.840244	0.913499	1.03403	0.830555	0.968708	1.13305	0.993286	1.04262	0.938653	1.12263	1.04162	0.818654	0.918627	1.24168	0.978485
122	l-Leucine, trimethylsilyl ester	24	86	882.396	1.56229	975413	2.20527e+06	1.26089e+06	1.41467e+06	1.29821e+06	1.35097e+06	4.62788e+06	1.13479e+06	1.35343e+06	1.30346e+06	1.40499e+06	889668	5.0337e+06	2.60867e+06	2.36815e+06	2.82608e+06	2.07518e+06	2.49106e+06	3.79157e+06	2.43154e+06	2.77077e+06	2.2234e+06	5.23141e+06	3.018e+06	1.41757e+06	1.7857e+06	2.90047e+06	3.24445e+06	2.33705e+06	0.41737	0.943613	0.539524	0.605323	0.555492	0.578067	1.98023	0.485566	0.579118	0.557737	0.601181	0.38068	2.15387	1.11622	1.01331
131	N-Methyl-L-proline, trimethylsilyl ester	24	84	904.896	1.50167	2.87251e+06	1.02503e+07	4.19191e+06	9.18205e+06	1.08115e+07	4.89683e+06	1.13587e+07	5.22069e+06	10353825	5.29372e+06	9.45824e+06	2.65191e+06	4.41632e+06	1.02658e+07	4.70972e+06	4782273	4.68662e+06	6.98867e+06	4.18493e+06	7.00767e+06	4.24805e+06	1.0532e+07	5.11369e+06	6.25614e+06	7.03418e+06	7.38951e+06	5.9749e+06	6.22375e+06	6.65559e+06	0.431594	1.5401	0.629833	1.3796	1.62443	0.735748	1.70664	0.784407	1.55566	0.795379	1.4211	0.398449	0.66355	1.54243	0.707634
143	l-Isoleucine, trimethylsilyl ester	24	86	927.813	1.55271	319442	1.00597e+06	627921	680051	576194	643888	1.68772e+06	568890	603392	614012	532548	477038	1.46995e+06	1.31037e+06	862691	1.05094e+06	716491	1.21049e+06	978461	958117	770997	1.30131e+06	1.58003e+06	686463	642244	747267	1.10349e+06	1.0459e+06	884724	0.361064	1.13704	0.709736	0.768659	0.651269	0.727784	1.90763	0.643014	0.682012	0.694015	0.601937	0.539194	1.66148	1.48111	0.975096
154	á-Alanine, N-(trimethylsilyl)-, trimethylsilyl ester	24	102	956.979	1.45542	121277	617404	101636	241276	339188	91087.1	393444	49538.1	195796	39029.5	181559	13224.4	164384	300684	141124	153227	85193.6	238786	100355	113253	96158	222289	122805	154972	251978	145432	180567	134972	178237	0.680426	3.46395	0.57023	1.35368	1.90302	0.511045	2.20742	0.277934	1.09852	0.218975	1.01864	0.0741953	0.922277	1.68699	0.791775
167	Glycine, N,N-bis(trimethylsilyl)-, methyl ester	24	73	992.396	1.35625	168440	127528	85519.4	92205.4	118306	103608	87345	267304	274467	250950	321959	75763.7	282043	323429	109610	378975	277415	291396	113487	202849	115417	235940	130391	181605	115935	212965	277145	163281	192331	0.875782	0.663066	0.444646	0.479409	0.615115	0.538696	0.454138	1.38981	1.42705	1.30478	1.67398	0.393923	1.46644	1.68162	0.569901
172	L-Valine, N-(trimethylsilyl)-, trimethylsilyl ester	24	144	1008.65	0.278542	310513	520356	380465	301539	328849	551023	552132	589634	391688	512414	425702	222354	1.09882e+06	1.07589e+06	1.19696e+06	793756	1.2987e+06	1.02727e+06	1.32443e+06	781712	1.00611e+06	930095	1.24758e+06	477226	398791	448987	1.0819e+06	961194	722718	0.429646	0.719999	0.526436	0.417229	0.455018	0.762432	0.763967	0.815857	0.541966	0.70901	0.589029	0.307664	1.5204	1.48868	1.65619
208	Alanine, 2-methyl-N-(trimethylsilyl)-, trimethylsilyl ester	12	130	1102.29	1.44958	117082	0	173054	0	0	184387	0	215060	0	195703	0	85334.5	172034	0	214309	0	211704	0	200713	0	191534	0	183076	0	79087.1	82682.9	99674.6	95887.2	89332.9	1.31063	0	1.93718	0	0	2.06404	0	2.4074	0	2.19071	0	0.955241	1.92576	0	2.399
211	Serine, bis(trimethylsilyl)-	24	116	1101.25	1.6225	400962	1.15554e+06	639335	688869	840282	620266	2.91696e+06	723509	766283	722883	605480	420093	1.18812e+06	619940	761433	781397	733209	655703	968187	499618	721075	561523	1.44032e+06	1.03379e+06	724209	1.02587e+06	789967	870751	852699	0.470227	1.35516	0.749778	0.807868	0.985438	0.727416	3.42086	0.848493	0.898656	0.847758	0.710075	0.492662	1.39336	0.727033	0.892968
219	Serine, bis(trimethylsilyl)-	17	132	1113.68	1.60265	61998.1	232583	74029.6	83162.7	86448.5	28316.1	0	0	0	0	27668.2	19218.3	215618	73043.9	0	169520	0	62928.9	121486	0	136600	60018.9	225274	176436	94423.1	7814.42	86851.9	119969	77264.7	0.802412	3.01022	0.95813	1.07634	1.11886	0.366482	0	0	0	0	0.358097	0.248733	2.79065	0.945373	0
224	L-Asparagine, N2-trimethylsilyl-, trimethylsilyl ester	17	159	1130.15	1.31706	223954	393232	328215	215304	185992	246088	302326	214674	143052	317792	212488	178396	0	393218	63722.9	0	0	0	0	165286	0	490174	0	208069	265464	228121	76156.8	143922	178416	1.25523	2.20402	1.83961	1.20675	1.04246	1.37929	1.6945	1.20322	0.80179	1.78119	1.19097	0.999887	0	2.20394	0.357159
228	L-Leucine, N-(trimethylsilyl)-, trimethylsilyl ester	23	102	1135.11	0.291739	92584.5	407893	183269	270636	236671	226875	310166	221915	349346	218452	324612	99314.3	222425	259065	77242.9	140400	397506	125252	0	36265.7	214777	69991.6	139906	133999	236321	253968	203649	99156.4	198274	0.466953	2.05723	0.924322	1.36496	1.19366	1.14425	1.56434	1.11924	1.76194	1.10177	1.63719	0.500895	1.12181	1.30661	0.389577
229	L-Leucine, N-(trimethylsilyl)-, trimethylsilyl ester	24	158	1134.06	1.44229	2.73794e+07	15154964	3.01193e+07	3.53314e+07	7.66454e+06	3.39333e+07	9.3349e+06	3.84953e+07	3.56275e+07	3.48643e+07	35541832	27097401	65293132	2.45718e+07	2.45326e+07	3.42253e+07	5.6196e+07	5.31757e+07	2.43447e+07	3.29981e+07	2.32846e+07	2.36383e+07	5.404e+07	1.44903e+07	2.49305e+07	3.01602e+07	4.29991e+07	2.87993e+07	3.17223e+07	0.863096	0.477739	0.949469	1.11377	0.241614	1.0697	0.29427	1.21351	1.12311	1.09905	1.12041	0.854207	2.05827	0.774592	0.773355
255	Serine tritms	24	204	1176.46	1.26458	118144	189865	153260	115839	164119	165959	188545	168951	133166	184797	124852	101100	214965	104245	192678	106851	184367	236310	189352	192948	179697	122552	213801	137916	151198	150235	173236	172711	161845	0.72998	1.17313	0.946957	0.715743	1.01405	1.02542	1.16498	1.04391	0.822798	1.14182	0.771427	0.62467	1.32822	0.644103	1.19051
259	L-Isoleucine, N-(trimethylsilyl)-, trimethylsilyl ester	24	158	1181.56	1.4275	2.43445e+07	3.32347e+07	2.74593e+07	2.88293e+07	3.15002e+07	3.01726e+07	3.34475e+07	7.82819e+06	1.21064e+06	30286788	2.91265e+07	2.35214e+07	2.61278e+07	2.8637e+06	3.65615e+07	3.37761e+07	2.55733e+07	3.46536e+07	35248127	3.28767e+07	2.18652e+07	3.17143e+07	3.51902e+07	37342821	2.92568e+07	2.09035e+07	2.65927e+07	3.23729e+07	2.72815e+07	0.892345	1.21822	1.00652	1.05673	1.15464	1.10597	1.22602	0.286942	0.044376	1.11016	1.06763	0.862177	0.957712	0.104969	1.34016
260	l-Threonine, O-(trimethylsilyl)-, trimethylsilyl ester	24	57	1185.21	1.58479	202435	816024	264766	204756	347132	331302	1.23485e+06	390131	240587	335718	255108	275062	880834	385542	659186	382074	595660	332705	963810	305545	761291	339031	762117	686502	361069	455243	539333	636383	498007	0.406489	1.63858	0.531652	0.411151	0.697043	0.665256	2.47959	0.783385	0.483099	0.674124	0.512259	0.552326	1.76872	0.774169	1.32365
271	Glycine, 3TMS derivative	24	174	1208.65	1.43208	2.71152e+06	2.90112e+07	2.39717e+07	1.17502e+07	1.90779e+07	2.5705e+07	2.7619e+07	1.83117e+07	2.44683e+07	2.60825e+07	2.47353e+07	2.04838e+07	3.18069e+07	2.88656e+07	3.14948e+07	2.98638e+07	3.15644e+07	2.89802e+07	3.11077e+07	2.85282e+07	3.1203e+07	2.72251e+07	3.11349e+07	31452815	1.87046e+07	2.36168e+07	30429280	3.01086e+07	2.57148e+07	0.105446	1.12819	0.932213	0.456941	0.741904	0.999619	1.07405	0.712108	0.951524	1.0143	0.961909	0.796577	1.23691	1.12253	1.22477
274	Glycine, 3TMS derivative	24	174	1210	0.280625	124158	263371	111214	26012.6	130758	211909	176775	104740	105467	192496	112197	81228.7	713282	489860	432510	368264	363885	614907	430871	392509	450240	312260	353622	250634	144570	128817	497118	365023	283882	0.437356	0.927746	0.39176	0.0916318	0.460607	0.746469	0.622707	0.368957	0.371516	0.678086	0.395224	0.286135	2.5126	1.72558	1.52355
284	Glycine, N,N-bis(trimethylsilyl)-, methyl ester	17	86	1222.79	1.58647	0	7934.34	0	8314.08	0	0	4427.58	0	8846.67	0	0	3530.18	52013.4	45120.9	39550	41885	37849	45044.1	41649.1	42482.2	42366.4	45277.9	59176.9	39805.8	2708.07	2800.74	43577.1	45126.4	23553.1	0	0.336871	0	0.352993	0	0	0.187983	0	0.375606	0	0	0.149882	2.20835	1.91571	1.67919
290	L-Leucine, N-(trimethylsilyl)-, trimethylsilyl ester	23	73	1239.89	1.4087	155555	359242	155941	216005	325803	243151	299107	266397	323082	0	302914	81389.8	247230	380420	274410	336782	294710	502759	272249	402988	277407	381177	167847	320445	242616	212148	339385	303685	274459	0.566769	1.30891	0.568177	0.787023	1.18708	0.885929	1.08981	0.970626	1.17716	0	1.10368	0.296546	0.900792	1.38607	0.999823
292	Glycine, N-(trimethylsilyl)-, trimethylsilyl ester	23	73	1243.37	1.29217	41926.5	105422	111332	87777.1	120120	165144	51990.4	133442	59467.8	137953	116020	0	51133.1	176861	66220.2	142696	176931	57987.7	59526	119748	136980	169326	121426	139571	105287	83145.7	111971	124430	106208	0.394757	0.992596	1.04824	0.826461	1.13098	1.55491	0.489513	1.25642	0.559916	1.29889	1.09238	0	0.481441	1.66523	0.623493
329	Serine tritms	24	204	1330.31	0.2775	126714	529439	227599	325898	361220	320645	455463	444692	426646	374274	411689	144810	722389	1.02354e+06	803632	740611	818527	939128	858826	858572	755971	659670	502244	608515	315252	376262	841304	707300	560029	0.226263	0.945376	0.406405	0.58193	0.645001	0.572551	0.813283	0.794051	0.761827	0.668311	0.735121	0.258575	1.28991	1.82765	1.43498
330	Serine tritms	24	100	1330.31	1.42875	8.90323e+06	1.30292e+07	9.8829e+06	1.1286e+07	1.04635e+07	12176469	1.27739e+07	1.26391e+07	1.10932e+07	1.1116e+07	7.541e+06	8.52025e+06	11158877	1.55528e+07	1.4852e+07	2.20324e+07	14384347	2.20313e+07	1.36022e+07	1.36987e+07	1.25782e+07	2.0015e+07	1.49778e+07	1.68331e+07	1.09569e+07	1.06139e+07	1.66686e+07	1.52842e+07	1.33809e+07	0.665368	0.973719	0.738582	0.843443	0.781971	0.909989	0.954639	0.944566	0.829031	0.830734	0.563565	0.636747	0.833941	1.16232	1.10994
341	N,O,O-Tris(trimethylsilyl)-L-threonine	24	218	1352.5	1.40042	72261.1	90778.8	88591.6	76161.9	110448	112722	90206.7	108225	113212	129225	128787	69312.2	152622	155991	183784	101274	154779	149231	187100	129040	184777	170377	186708	144966	91827.3	106495	149614	167161	128774	0.561145	0.704945	0.68796	0.591437	0.85769	0.875347	0.700502	0.84042	0.879153	1.0035	1.0001	0.538246	1.18519	1.21135	1.42718
357	N,O,O-Tris(trimethylsilyl)-L-threonine	24	73	1386.56	0.255	469879	966500	818178	621719	779536	845728	812459	1.00204e+06	768687	601993	832059	347667	2.02798e+06	1.13405e+06	1.63005e+06	1.51404e+06	1.98167e+06	1.83525e+06	1.80742e+06	1.46867e+06	1.79279e+06	1.30173e+06	1.4653e+06	1.26832e+06	750257	727484	1.68717e+06	1.51737e+06	1.17057e+06	0.40141	0.825665	0.698956	0.531124	0.665945	0.722491	0.69407	0.856024	0.656677	0.514272	0.710814	0.297007	1.73247	0.968803	1.39253
372	l-Aspartic acid, bis(trimethylsilyl) ester	24	89	1415.94	1.72708	32499.1	87928.4	24018.2	57714	82231.9	30633.1	119788	34712.2	103394	32797.9	72462.6	15269.9	24917.4	31660.3	28032.5	98379.5	53841.9	169037	25726	45167.6	29624.4	167847	24820.8	67888.3	52504.1	63070.7	67644.8	60178.9	60849.6	0.534088	1.44501	0.394713	0.94847	1.3514	0.503423	1.96859	0.570459	1.69917	0.538999	1.19085	0.250944	0.409491	0.520304	0.460684
390	Glycine, N,N-bis(trimethylsilyl)-, methyl ester	24	174	1445.21	1.48375	127624	242890	125294	175947	153935	185098	199304	215412	162506	189043	162609	97997.8	233851	240105	261793	134313	249190	240448	255886	236280	239820	207706	194954	170463	168465	171145	226617	217518	195936	0.651357	1.23964	0.639463	0.89798	0.785636	0.944683	1.01719	1.0994	0.829384	0.964821	0.82991	0.500151	1.19351	1.22542	1.33611
397	l-Aspartic acid, bis(trimethylsilyl) ester	24	160	1466.15	1.75896	94423.6	531498	219613	297131	299974	188534	1.19201e+06	159071	276730	212175	200873	153591	765891	269481	405221	900072	396395	130381	584543	218036	487551	297840	1.04176e+06	801111	271862	365742	477907	571807	421830	0.223843	1.25998	0.520621	0.704386	0.711126	0.446943	2.82582	0.377098	0.656023	0.502987	0.476195	0.364107	1.81564	0.638839	0.960626
400	l-Aspartic acid, bis(trimethylsilyl) ester	22	160	1472.5	1.74909	136794	571811	127521	201622	364223	152488	337379	284630	234280	127548	134355	32317.2	424737	215602	193139	0	223054	0	304249	83251.6	206439	280462	322348	288365	259077	191752	176089	247519	218609	0.625748	2.61568	0.58333	0.922295	1.66609	0.697539	1.5433	1.302	1.07169	0.583453	0.61459	0.147831	1.94291	0.986245	0.883489
401	á-Alanine, N,N-bis(trimethylsilyl)-, trimethylsilyl ester	24	174	1477.4	1.49125	841841	4.94936e+06	1.12086e+06	4.07193e+06	4.56156e+06	1.44187e+06	4.78072e+06	1.69147e+06	4.72087e+06	1.55689e+06	3.9944e+06	815456	1.95622e+06	4.9408e+06	1.96931e+06	4.71322e+06	1.92414e+06	5.03604e+06	1.98198e+06	4.49083e+06	2.05706e+06	4.82869e+06	1.9712e+06	4.6763e+06	2.83124e+06	2.92663e+06	3.42329e+06	3.33434e+06	3.12888e+06	0.269056	1.58183	0.35823	1.3014	1.45789	0.460827	1.52794	0.540601	1.50881	0.497586	1.27662	0.260623	0.625215	1.5791	0.6294
404	l-Aspartic acid, bis(trimethylsilyl) ester	23	158	1481.41	1.74087	29924.7	8960.43	20258.8	65786	8242.25	35796.6	92047.3	0	98476.4	64626.7	141601	32025.5	15253.4	352705	143852	201137	93054.1	409308	89990.5	313486	132982	173915	68000.7	192084	28161.5	71462.9	202552	161743	115980	0.258017	0.0772586	0.174675	0.56722	0.0710663	0.308646	0.79365	0	0.849083	0.557224	1.22091	0.276131	0.131518	3.04109	1.24032
411	Trimethylsilylisoleucine, methyl ester	22	158	1499.89	1.73386	24505.1	127819	0	73449.6	147005	48554	139871	52390.5	116973	46633.8	108074	0	87929.5	242997	110972	223793	122134	234532	104430	310613	91068.2	180926	79206.4	232595	70222.1	77323.8	170393	166473	121103	0.202349	1.05546	0	0.606505	1.21389	0.400931	1.15498	0.432611	0.965899	0.385076	0.892414	0	0.726072	2.00653	0.916348
423	L-Homoserine, N,O-bis(trimethylsilyl)-, trimethylsilyl ester	24	218	1524.38	1.4125	518402	1.3267e+06	609747	910863	1.26529e+06	872425	1.27107e+06	1.01201e+06	1.29667e+06	917729	1.11986e+06	426720	1.09547e+06	1.31137e+06	1.15303e+06	1.0773e+06	1.11503e+06	1.31677e+06	1.14241e+06	1.07935e+06	1.14537e+06	1.29192e+06	1.10586e+06	1.15105e+06	917238	1.00734e+06	1.17816e+06	1.15266e+06	1.06385e+06	0.487288	1.24707	0.573151	0.856194	1.18935	0.820064	1.19478	0.95127	1.21884	0.862649	1.05265	0.401109	1.02973	1.23266	1.08383
425	L-Methionine, 2TBDMS derivative	23	61	1528.7	1.54435	198320	280523	292940	176734	152970	268765	0	343899	163067	169314	130672	118264	459009	683480	669205	473975	562567	609555	791098	433223	786731	623646	431798	262099	228375	154203	576299	554766	378411	0.524086	0.74132	0.774133	0.467044	0.404244	0.710246	0	0.908798	0.430927	0.447435	0.345317	0.312528	1.21299	1.80619	1.76846
492	Glycine, N-formyl-N-(trimethylsilyl)-, trimethylsilyl ester	13	232	1652.12	1.58	0	0	4972.76	0	0	6176.32	0	7438.68	0	7447.34	0	3529.45	30315	0	25800.6	19102.8	41067.9	0	50648.5	0	33145	20900.6	21512.9	0	1858.18	3069.24	19381.1	21034.5	11335.7	0	0	0.43868	0	0	0.544854	0	0.656214	0	0.656978	0	0.311356	2.67428	0	2.27604
498	L-Methionine, N-(trimethylsilyl)-, trimethylsilyl ester	23	176	1664.02	1.57174	0	8.06713e+06	9085.49	1.79596e+06	6.69556e+06	913038	5.63928e+06	1.30669e+07	1.0498e+07	44996.2	1.37526e+07	9.87166e+06	1.55523e+07	1.86768e+07	1.16635e+07	1.70192e+07	1.52572e+07	1.29325e+07	1.55858e+07	1.36181e+07	1.42729e+07	9.01396e+06	2.15811e+06	9.45469e+06	2.91346e+06	8.81224e+06	1.51836e+07	1.06839e+07	9.3983e+06	0	0.858361	0.000966716	0.191094	0.712422	0.0971493	0.600032	1.39034	1.11701	0.0047877	1.46331	1.05037	1.6548	1.98726	1.24102
499	L-Aspartic acid, N-(trimethylsilyl)-, bis(trimethylsilyl) ester	24	100	1670.94	0.439167	92054.8	314830	53539.4	172056	155628	157206	164869	90268.1	264724	206930	188810	58696.1	604761	633107	677069	487212	503759	673674	166628	371459	612273	520754	575650	495178	157552	162383	596597	456990	343381	0.268084	0.916855	0.155919	0.501065	0.453222	0.45782	0.480135	0.26288	0.770934	0.602624	0.549856	0.170936	1.7612	1.84375	1.97177
500	L-Aspartic acid, N-(trimethylsilyl)-, bis(trimethylsilyl) ester	24	73	1673.13	1.55917	5.34796e+07	5.59656e+07	1.85966e+07	6.58503e+07	4.94685e+07	5.70936e+07	5.87687e+07	2.40949e+07	2.7564e+07	5.42186e+07	25117747	1.57658e+07	5.27902e+07	1.46748e+07	2.77626e+07	3.23011e+07	41075454	4.86279e+07	3.03681e+07	3.68225e+07	6.03906e+07	11202805	2.62687e+07	1.45241e+07	5.00757e+07	3.4255e+07	3.62053e+07	2.99295e+07	3.76164e+07	1.42171	1.4878	0.494374	1.75058	1.31508	1.51779	1.56232	0.640543	0.732767	1.44136	0.667734	0.419122	1.40338	0.390117	0.738047
501	L-Proline, 5-oxo-1-(trimethylsilyl)-, trimethylsilyl ester	24	73	1671.35	2.16729	9.51587e+07	164599479	100498432	141523667	141888080	112105075	149877510	127862466	144481992	117966504	129916370	9.24353e+07	145265724	104113735	145186306	162186217	144796975	160398794	146027392	152264308	4.20263e+07	159953853	150857950	167177491	1.25962e+08	1.2709e+08	1.43658e+08	1.36385e+08	1.33274e+08	0.71401	1.23505	0.754076	1.0619	1.06464	0.841164	1.12458	0.959398	1.0841	0.885145	0.974809	0.693575	1.08998	0.781202	1.08938
510	L-Glutamic acid, bis(trimethylsilyl) ester	23	84	1691.74	1.75196	769194	3.16045e+06	1.47319e+06	2.54532e+06	1.73917e+06	1.024e+06	8.44569e+06	0	1.63882e+06	1.21686e+06	1.18007e+06	1.12553e+06	3.63384e+06	987498	1.7859e+06	4.89747e+06	2.31503e+06	1.83124e+06	4.19522e+06	1.11956e+06	2.8022e+06	1.00089e+06	5.48932e+06	4.9465e+06	1.78522e+06	2.26783e+06	2.57516e+06	3.25895e+06	2.47179e+06	0.311189	1.27861	0.596	1.02975	0.703608	0.414275	3.41683	0	0.66301	0.492299	0.477417	0.455351	1.47012	0.399507	0.722514
516	L-Glutamic acid, bis(trimethylsilyl) ester	23	84	1699.57	1.73826	2.69701e+06	6.86707e+06	1.80167e+06	3.52303e+06	4.19007e+06	1.7164e+06	4.5006e+06	1.48196e+06	3.00898e+06	1.74703e+06	2.42006e+06	1.08571e+06	4.23197e+06	2.94179e+06	2.13505e+06	1.97607e+06	1.4038e+06	0	1.6751e+06	777404	1.71049e+06	2.76324e+06	2.54445e+06	2.76273e+06	3.46587e+06	2.37406e+06	2.11478e+06	2.0389e+06	2.4984e+06	1.07949	2.74858	0.721127	1.41011	1.6771	0.686998	1.80139	0.593164	1.20436	0.699257	0.968641	0.434561	1.69387	1.17747	0.854564
523	L-Glutamic acid, bis(trimethylsilyl) ester	24	84	1708.44	1.72125	1.12894e+06	2.311e+06	1.20161e+06	1.38767e+06	1.75421e+06	1.11014e+06	2.46221e+06	786061	1.2094e+06	1.08985e+06	1.17548e+06	747477	1.73207e+06	2087137	1.53484e+06	2.11995e+06	1.48742e+06	1.85707e+06	1.42713e+06	1.29358e+06	1.63523e+06	2.15003e+06	1.94317e+06	2.82471e+06	1.48226e+06	1.24508e+06	1.80308e+06	1.87898e+06	1.60235e+06	0.704553	1.44226	0.749907	0.866019	1.09478	0.692823	1.53662	0.490568	0.754764	0.68016	0.733598	0.466488	1.08096	1.30255	0.957869
529	Alanine, phenyl-, trimethylsilyl ester, dl-	23	75	1722.83	1.7063	0	469825	190899	706484	339377	79726.8	816635	353392	315179	323745	411900	329593	171373	522629	254922	594155	452526	334528	289270	266620	293517	364575	820356	427583	297719	425074	388355	410320	380367	0	1.23519	0.501882	1.85737	0.892236	0.209605	2.14696	0.929081	0.828619	0.851139	1.0829	0.866514	0.450547	1.37401	0.6702
530	Glycine, N-(trimethylsilyl)-, trimethylsilyl ester	13	131	1725.96	1.26	182060	0	76590.8	0	11524	155113	0	93094.4	0	158188	0	92585.3	396606	0	487170	0	284655	0	368236	0	168894	0	242787	0	70881.3	57311.3	194738	129986	113229	1.60789	0	0.676422	0	0.101776	1.3699	0	0.822176	0	1.39706	0	0.81768	3.50268	0	4.30251
533	Alanine, phenyl-, trimethylsilyl ester, dl-	23	156	1733.04	1.66217	56671.6	118648	12623.4	77600.2	104453	8924.87	17888	14197.8	104487	0	47763.4	5574.6	90174.7	163483	127854	122367	106571	11065	167460	74702.8	105822	161910	68497.7	128833	63153.4	31651.8	103586	117871	79065.5	0.716768	1.50062	0.159658	0.981468	1.32109	0.112879	0.226242	0.17957	1.32153	0	0.604099	0.0705061	1.14051	2.06769	1.61706
544	L-Glutamic acid, bis(trimethylsilyl) ester	23	73	1754.57	1.66152	269111	102921	150386	553325	484012	529874	253734	206720	320325	204686	885145	553991	230629	640253	534331	431348	370978	603877	368587	392004	178062	0	484470	193772	348271	404100	468569	269483	372606	0.72224	0.276219	0.403605	1.48502	1.29899	1.42208	0.680973	0.554795	0.859687	0.549336	2.37555	1.4868	0.618962	1.71831	1.43404
561	L-Proline, 1-(trimethylsilyl)-, trimethylsilyl ester	24	142	1787.71	1.77438	86483.8	486289	125485	220619	183157	133790	509676	170142	210414	278677	235743	83664	506261	418354	326665	341313	320827	236111	493128	365756	492877	585966	437350	764920	205971	248053	358255	523333	333903	0.259009	1.45638	0.375812	0.660727	0.548534	0.400686	1.52642	0.509555	0.630165	0.834604	0.706023	0.250564	1.51619	1.25292	0.978323
566	L-Proline, 1-(trimethylsilyl)-, trimethylsilyl ester	24	142	1797.08	1.75792	97842.2	409947	176463	256496	455476	261033	563983	322439	334619	308393	330389	150426	332843	309314	493000	257395	288788	329269	354114	249193	428980	375785	257700	553030	276210	335041	335102	369800	329038	0.297358	1.2459	0.5363	0.779534	1.38427	0.793321	1.71403	0.979942	1.01696	0.937256	1.0041	0.457169	1.01156	0.940056	1.49831
578	Ala-Gly, N-trimethylsilyl-, trimethylsilyl ester	24	116	1823.54	2.05458	423349	1.81837e+06	615563	1.62215e+06	1.71369e+06	886570	1.60225e+06	1.02576e+06	2.43569e+06	1016896	1.51236e+06	681345	1.88414e+06	3.05364e+06	1.5976e+06	2.04959e+06	1.52471e+06	3.49069e+06	2.25732e+06	1.51327e+06	1.667e+06	3.71811e+06	1.77282e+06	2.75301e+06	1.17995e+06	1.37905e+06	2.26673e+06	2.28026e+06	1.7765e+06	0.238306	1.02357	0.346504	0.913118	0.964645	0.499055	0.901914	0.577407	1.37106	0.572417	0.851315	0.383533	1.0606	1.71891	0.899298
584	Ala-Gly, N-trimethylsilyl-, trimethylsilyl ester	24	116	1832.5	2.03479	976443	3.69219e+06	1.3437e+06	2.81272e+06	3.80248e+06	1.99732e+06	3.65003e+06	2.26266e+06	3.36618e+06	2.14331e+06	3.67352e+06	848114	2.39242e+06	3.27674e+06	2.90265e+06	3.03445e+06	2.60296e+06	2.58847e+06	2.15484e+06	2.98994e+06	2.66483e+06	2.11015e+06	2.11028e+06	2.73661e+06	2.43747e+06	2.6573e+06	2.79961e+06	2.46111e+06	2.58887e+06	0.377169	1.42617	0.519028	1.08646	1.46878	0.771501	1.40989	0.873992	1.30025	0.827893	1.41896	0.327599	0.924116	1.2657	1.1212
594	L-Aspartic acid, N-(trimethylsilyl)-, bis(trimethylsilyl) ester	24	73	1851.04	1.55937	13184203	1.15994e+07	1.55551e+07	17343787	1.94634e+07	1.46707e+07	2.26824e+07	1.73503e+07	2.35252e+07	1.97316e+07	1.24372e+07	1.28765e+07	2.34532e+07	7.76364e+06	2.35516e+07	3.47992e+07	2.68066e+07	1.59037e+07	4.09167e+07	3.17725e+07	45361034	1.42245e+07	3.78227e+07	2.44657e+07	1.53028e+07	1.81005e+07	2.20463e+07	3.24272e+07	2.19692e+07	0.600122	0.527985	0.708042	0.789459	0.885939	0.667784	1.03246	0.789755	1.07082	0.89815	0.566118	0.586117	1.06755	0.353387	1.07203
597	L-Aspartic acid, N-(trimethylsilyl)-, bis(trimethylsilyl) ester	18	232	1859.72	1.56111	3.51931e+06	4.98778e+06	3.48067e+06	3.09859e+06	3.61153e+06	5.01781e+06	1.79201e+06	5.98694e+06	2.94884e+06	4.59081e+06	2.71518e+06	2.96111e+06	5.03022e+06	2.94161e+06	4.03448e+06	0	3.97358e+06	0	0	0	0	2.91282e+06	0	2.4343e+06	3.95262e+06	3.49915e+06	2.66332e+06	891186	2.75157e+06	1.27902	1.81271	1.26498	1.12612	1.31253	1.82362	0.651269	2.17583	1.0717	1.66844	0.986776	1.07616	1.82813	1.06907	1.46625
599	Ornithine tri-TMS	24	142	1862.4	1.41104	2.98032e+06	7.93053e+06	4.49326e+06	9.18237e+06	10946991	7.20262e+06	11197661	8.35637e+06	1.11989e+07	6.60212e+06	9.83692e+06	3.67767e+06	1.00687e+07	1.35969e+07	1.05502e+07	1.21327e+07	1.04045e+07	1.38479e+07	1.05072e+07	1.22467e+07	1.03314e+07	1.27744e+07	9.50673e+06	1.17625e+07	7.12268e+06	8.47828e+06	1.17668e+07	1.11882e+07	9.63899e+06	0.309194	0.822756	0.466155	0.952629	1.1357	0.747238	1.16171	0.866935	1.16184	0.68494	1.02054	0.381542	1.04459	1.41062	1.09453
600	Glutamine, tris(trimethylsilyl)-	24	128	1866.88	1.58771	2.1311e+06	2.48857e+07	1.78498e+07	2.33449e+07	2.46784e+07	11147161	1.1963e+07	1.26114e+07	5.77699e+06	8.41964e+06	1.94282e+07	2.28039e+06	2.1545e+07	7.68772e+06	32124044	1.64669e+07	1.49998e+07	1.4325e+07	1.9816e+06	1.9345e+07	1.76568e+07	4.47586e+06	6.96379e+06	1.61265e+07	1.73395e+07	1.00799e+07	1.78581e+07	1.10916e+07	1.40923e+07	0.151225	1.76591	1.26664	1.65658	1.7512	0.791012	0.848907	0.894914	0.40994	0.597465	1.37864	0.161818	1.52885	0.545527	2.27955
602	Glutamine, tris(trimethylsilyl)-	9	73	1869.72	0.458333	50243.5	681088	0	449255	0	0	0	0	0	0	0	0	2.08675e+06	0	0	0	2.99022e+06	0	0	1.22873e+06	0	3.66262e+06	2.18007e+06	1.40934e+06	196765	0	846161	1.41346e+06	614096	0.081817	1.10909	0	0.731571	0	0	0	0	0	0	0	0	3.39807	0	0
606	Glutamine, tris(trimethylsilyl)-	24	128	1872.71	0.459583	300204	1.15044e+06	423325	805469	1.05539e+06	690738	1.27758e+06	757613	1.01844e+06	623963	1.11146e+06	287436	708050	740470	1.13963e+06	732575	369666	1.73459e+06	1.147e+06	1.09017e+06	1.1576e+06	404321	387832	637608	737594	846081	904164	804088	822982	0.364776	1.39789	0.51438	0.97872	1.2824	0.839311	1.55238	0.92057	1.2375	0.758174	1.35053	0.349262	0.860347	0.89974	1.38476
607	Glutamine, tris(trimethylsilyl)-	15	246	1872.83	1.57967	4.77247e+06	0	0	0	0	5.34491e+06	1.15227e+07	5.90296e+06	17314996	5.58106e+06	0	19663653	0	2.14516e+07	0	1.43552e+07	6.6923e+06	1.44486e+07	1.91667e+07	0	0	2.64958e+07	1.12339e+07	1.24111e+07	1.68623e+06	9.99757e+06	9.49129e+06	1.15513e+07	8.18159e+06	0.583318	0	0	0	0	0.653286	1.40837	0.721494	2.11634	0.682149	0	2.4034	0	2.62194	0
611	N,O-Bis-(trimethylsilyl)phenylalanine	24	73	1883.33	0.370625	50322.3	188590	33996.4	108383	129772	86372.4	104622	152140	102717	179544	146321	70746.1	638229	736316	536189	326806	503244	487412	135393	596242	501054	309462	370849	132117	99572.5	126015	538033	340853	276118	0.182249	0.683003	0.123123	0.392523	0.469985	0.312809	0.378903	0.550997	0.372005	0.650242	0.529922	0.256216	2.31143	2.66667	1.94188
612	N,O-Bis-(trimethylsilyl)phenylalanine	24	73	1881.88	1.50521	4.30359e+07	4.57516e+07	4.24579e+07	4.02219e+07	4.01763e+07	4.6962e+07	4.00177e+07	5.23695e+07	5.5104e+07	4.72276e+07	5.25432e+07	4.54937e+07	28992081	7.84328e+07	7.05714e+07	7.61684e+07	8.3222e+07	3.18203e+07	4.71445e+07	8.48651e+07	1.46611e+07	7.35557e+07	7.57257e+07	6.49021e+07	4.3101e+07	4.87926e+07	6.15345e+07	6.01424e+07	5.33926e+07	0.806028	0.85689	0.795202	0.753324	0.75247	0.879561	0.749499	0.980837	1.03205	0.884534	0.984092	0.85206	0.542998	1.46898	1.32175
658	HOMOCYSTEINE TRI-TMS	24	128	1952.6	1.50146	291055	494879	433580	326095	490604	558476	456514	664768	450118	631172	348022	251554	1.22922e+06	1.24716e+06	1.23176e+06	874132	1.10028e+06	987580	1.24984e+06	1.02713e+06	1.31345e+06	1.20824e+06	1.20212e+06	1.05324e+06	432448	467025	1.11169e+06	1.17567e+06	796707	0.365323	0.621155	0.544214	0.409303	0.615789	0.70098	0.573	0.834394	0.564972	0.792226	0.436825	0.315742	1.54287	1.56539	1.54606
660	L-Asparagine, N,N2-bis(trimethylsilyl)-, trimethylsilyl ester	23	116	1958.15	1.78304	73551	225309	114286	150163	208695	124141	182097	151779	170596	146325	133447	78961.5	528987	384851	369714	283233	399103	242385	566750	315758	392203	341709	0	203303	149357	143868	368045	303287	241139	0.305015	0.934352	0.47394	0.622722	0.865454	0.514811	0.755152	0.629424	0.70746	0.606805	0.5534	0.327452	2.1937	1.59597	1.5332
676	L-Aspartic acid, N-(trimethylsilyl)-, bis(trimethylsilyl) ester	24	115	1977.92	1.86125	19295.8	94882.2	40731.4	77311.2	75340.7	48269.5	72978.4	38985.8	92451.6	39522.2	60954.7	22511.2	103594	141423	83584.6	142334	83446.1	125982	121132	149799	92047.3	176266	128811	104754	59305.1	54567.3	113394	128801	89016.9	0.216766	1.06589	0.457569	0.8685	0.846363	0.54225	0.819826	0.437959	1.03858	0.443985	0.684754	0.252887	1.16376	1.58872	0.938974
679	L-Aspartic acid, N-(trimethylsilyl)-, bis(trimethylsilyl) ester	24	115	1987.4	1.84083	81194.8	213750	84260.9	151643	186729	113121	197784	159921	199360	140076	175052	57965.6	143365	219599	164730	146452	128214	240924	122061	131010	169284	162333	107994	150199	138450	155026	173881	140480	151959	0.53432	1.40663	0.554497	0.997917	1.22881	0.744415	1.30156	1.0524	1.31193	0.921799	1.15197	0.381455	0.943445	1.44512	1.08404
681	Ornithine tri-TMS	24	142	1991.56	1.28646	43032.5	232785	70249.3	296998	242133	88656.4	390250	105798	255212	135080	220246	43007.9	135309	362256	240856	103119	235757	136954	195699	199134	244026	184265	111382	196188	162309	191599	202375	188449	186183	0.23113	1.2503	0.377313	1.59519	1.30051	0.476179	2.09605	0.568248	1.37076	0.725522	1.18295	0.230998	0.726755	1.9457	1.29365
699	Ala-Gly, N-trimethylsilyl-, trimethylsilyl ester	24	116	2010.73	1.9925	57617.2	1.27742e+06	75084.9	1.14073e+06	1.1233e+06	109002	1.16685e+06	214755	1.29846e+06	117610	1.08823e+06	35898.1	584106	2.35406e+06	436284	1.43869e+06	573495	2.16725e+06	658885	2.02068e+06	465746	2.25667e+06	612399	2.1862e+06	630526	653634	1.25898e+06	1.36676e+06	977476	0.0589449	1.30686	0.0768151	1.16702	1.14918	0.111514	1.19373	0.219704	1.32838	0.120321	1.11331	0.0367253	0.597566	2.40831	0.446338
702	L-Asparagine, 3TBDMS derivative	24	156	2016.98	1.41479	56468.3	125288	67053.4	125209	142009	75564.6	144994	89193.6	84429.2	74167.3	102082	46932.8	176468	113795	143670	97703.3	136316	72509.3	188584	89007.1	123654	118790	140682	114134	98598.7	90299.8	123410	129142	110363	0.511662	1.13524	0.607573	1.13452	1.28675	0.684693	1.3138	0.808186	0.765016	0.672032	0.924965	0.42526	1.59898	1.0311	1.3018
704	Ala-Gly, N-trimethylsilyl-, trimethylsilyl ester	24	116	2020	1.97146	166595	2.69129e+06	222345	2.33157e+06	2.78391e+06	341025	3.08345e+06	479369	2.80569e+06	368568	2.90868e+06	220822	590508	2.38205e+06	823465	2.11648e+06	648282	2.53579e+06	656449	1.71898e+06	602907	2.01998e+06	466361	2.17406e+06	1.42279e+06	1.64443e+06	1.5161e+06	1.27312e+06	1.46411e+06	0.113786	1.83818	0.151864	1.59248	1.90144	0.232923	2.10603	0.327413	1.91631	0.251735	1.98665	0.150824	0.403322	1.62696	0.562434
708	l-Lysine, tris(trimethylsilyl) deriv.	16	84	2033.75	1.39906	113882	0	57426.9	0	0	0	0	72531.9	0	86304.3	0	36818.2	0	8.4192e+06	3.35151e+06	3.19747e+06	5.05586e+06	8.36713e+06	3.39637e+06	3.00301e+06	3.50015e+06	8.15395e+06	5.20332e+06	6.38996e+06	28551.5	32609.1	4.73186e+06	4.94113e+06	2.43354e+06	0.046797	0	0.0235981	0	0	0	0	0.0298051	0	0.0354645	0	0.0151295	0	3.45966	1.37722
716	l-Lysine, tris(trimethylsilyl) deriv.	24	84	2034.9	1.40271	1.09022e+06	6.36807e+06	1.82233e+06	4.84338e+06	9.7394e+06	2.86268e+06	1.18276e+07	3.40931e+06	5.8693e+06	4.54883e+06	6.39951e+06	1.14593e+06	1.06629e+07	7.08137e+06	5.47883e+06	6.51618e+06	3.95826e+06	6.2082e+06	6.64011e+06	7.32207e+06	6.59557e+06	6.95789e+06	5.5962e+06	5.39436e+06	4.45435e+06	5.53342e+06	6.65096e+06	6.4177e+06	5.76411e+06	0.189139	1.10478	0.316151	0.840265	1.68966	0.49664	2.05195	0.591473	1.01825	0.789165	1.11023	0.198804	1.84988	1.22853	0.950508
717	L-Val-L-Leu, N-trimethylsilyl-, trimethylsilyl ester	22	144	2031.02	1.93386	25328.2	475449	25340.4	105247	487471	103542	526421	0	136396	0	134521	26284	160511	445364	112786	297897	233792	454945	270894	449881	118204	209085	146560	557498	203730	137270	284216	292021	229309	0.110454	2.0734	0.110508	0.458975	2.12582	0.45154	2.29568	0	0.594813	0	0.586637	0.114623	0.699977	1.9422	0.491849
718	L-Val-L-Leu, N-trimethylsilyl-, trimethylsilyl ester	22	100	2034.2	1.93114	0	7071.94	3699.11	26891.8	5970.07	0	5506.4	4561.67	29164	5135.26	32577.2	2993.25	24961.8	35016.1	24641	26394.3	16158.2	26660.4	17344.8	21049.6	18387.6	32854.2	5473.85	28689.4	7272.15	13323	25638.6	20633.2	16716.7	0	0.423045	0.221282	1.60867	0.357131	0	0.329394	0.27288	1.7446	0.307192	1.94878	0.179057	1.49322	2.09467	1.47403
724	Isoleucine, 2TBDMS derivative	24	160	2042.81	2.02521	2328.52	47247.6	6680.1	30306.6	53337.7	11033.4	63505	12026.5	55915.8	12982.7	49553.1	6356.8	45501.9	146959	33363.7	53591.5	36688.7	136541	41229	154148	34032.4	71159.8	31188.4	112096	25155.7	33390	75441	73975.6	51990.6	0.0447874	0.908772	0.128487	0.582925	1.02591	0.212219	1.22147	0.23132	1.0755	0.249713	0.953117	0.122268	0.875196	2.82665	0.641725
749	L-Valine, N-(trimethylsilyl)-, trimethylsilyl ester	17	72	2084.12	1.96382	0	191093	0	67551.1	69860.7	0	69513.9	0	101512	0	116581	0	0	17462.9	47886.6	34087.1	6677.09	5767.55	51079.1	8858.1	8628.99	17095.8	7680.54	41161	54750.8	47934.5	18646.9	22417.3	35937.4	0	5.31739	0	1.87969	1.94396	0	1.93431	0	2.82468	0	3.24402	0	0	0.485927	1.3325
750	Ornithine tri-TMS	12	142	2097.08	1.21708	0	65851.5	0	0	0	37853.8	0	46353.2	839496	42126.4	725754	0	62339.4	0	349177	0	199017	0	348523	0	404652	0	51054.7	0	17284.2	275622	101756	134038	132175	0	0.498215	0	0	0	0.286392	0	0.350696	6.3514	0.318717	5.49086	0	0.471643	0	2.64178
766	Glutamine, tris(trimethylsilyl)-	24	246	2108.65	1.79563	11584.4	41494.7	28982	11246.2	31041.1	42457.8	61714.6	49748.8	14187.8	38889.7	67078.9	23000	54686.5	72143.4	58460.1	26490.6	48201.5	39553.3	52307.1	29554.6	23230.3	29695.8	22155.4	30412.5	27801	42436.6	49922.6	31226	37846.5	0.306088	1.09639	0.765776	0.297152	0.820184	1.12184	1.63065	1.31449	0.374876	1.02756	1.77239	0.607718	1.44495	1.90621	1.54466
774	DL-Ornithine,N',N'-bis(trimethylsilyl)-, trimethylsilyl ester	19	174	2120.39	1.53184	19146.9	99479.4	16499.5	34407	31279.4	0	0	0	28719.8	0	30316.6	11481.4	39476.1	55090	37182.5	213443	35198.7	46870	0	110654	38042	53107	39706.5	108828	33468.7	11753	71210.1	58389.6	43705.3	0.438091	2.27614	0.377517	0.787248	0.715689	0	0	0	0.657124	0	0.693659	0.2627	0.903233	1.26049	0.850754
781	L-Glutamic acid, N-acetyl-N-(trimethylsilyl)-, bis(trimethylsilyl) ester	14	140	2125.36	1.56107	1553.85	0	8328.11	0	0	0	0	0	0	105316	4009.46	10057.6	62127.7	5633.45	0	0	38883.5	17520	11680.8	5673.69	5033.53	5421.05	5064.79	0	1646.99	19897.2	20694.1	5478.98	11929.3	0.130255	0	0.698122	0	0	0	0	0	0	8.82834	0.336101	0.843102	5.20798	0.472236	0
785	Ala-Gly, N-trimethylsilyl-, trimethylsilyl ester	15	116	2139.33	1.92333	0	696493	0	614034	630850	0	887943	0	755012	0	666613	0	0	1.0686e+06	0	1.02209e+06	308228	1.44324e+06	260259	835279	0	1.00841e+06	211495	1.28951e+06	323563	384928	640359	600826	487419	0	1.42894	0	1.25977	1.29427	0	1.82172	0	1.549	0	1.36764	0	0	2.19236	0
789	Leu-Gly, N-trimethylsilyl-, trimethylsilyl ester	24	73	2141.46	1.86521	8645.06	151766	27237.1	203476	67299.8	45830.6	75889.1	46117.3	165589	21841.4	182032	36417.9	245483	403800	151365	206901	132368	406359	278381	386881	137919	137701	142343	323287	84042.4	87981.2	257713	234419	166039	0.0520665	0.914039	0.16404	1.22547	0.405326	0.276023	0.457057	0.27775	0.997294	0.131544	1.09632	0.219334	1.47847	2.43196	0.911625
793	Ala-Gly, N-trimethylsilyl-, trimethylsilyl ester	24	116	2147.19	1.91354	68677.4	1.69608e+06	136926	1.56454e+06	1.79881e+06	150466	1.83641e+06	175370	1.80053e+06	168099	1.97053e+06	104373	277712	2.05934e+06	355056	1.52361e+06	213099	2.12397e+06	307791	1.28125e+06	426981	1.75468e+06	322871	1.06635e+06	902583	1.00922e+06	1.09213e+06	859987	965980	0.0710961	1.75581	0.141749	1.61964	1.86216	0.155765	1.90109	0.181546	1.86394	0.174019	2.03992	0.108049	0.287493	2.13187	0.367561
796	L-Glutamine, 3TMS derivative	24	156	2149.27	1.81646	83308.7	409775	140235	396340	484980	195692	549651	216679	576644	269717	455553	114146	1.07693e+06	2.48587e+06	1.39234e+06	1.10347e+06	1.6934e+06	1.56307e+06	1.811e+06	3.28843e+06	838020	3.93069e+06	644943	3.3038e+06	285055	363732	1.55251e+06	2.30281e+06	1.12603e+06	0.0739846	0.363912	0.12454	0.35198	0.4307	0.17379	0.488133	0.192428	0.512105	0.239529	0.404566	0.10137	0.9564	2.20765	1.2365
802	L-Glutamine, 3TMS derivative	24	156	2158.65	1.79813	334888	1.77034e+06	441156	1.35776e+06	1.81372e+06	597107	1.58341e+06	704964	1.79885e+06	764884	1.75863e+06	303976	1.3257e+06	2.00495e+06	2.12525e+06	1.39446e+06	1.46417e+06	2.15516e+06	2.04677e+06	2.25224e+06	1.15428e+06	2.67082e+06	707340	3.89042e+06	1.05249e+06	1.15245e+06	1.74495e+06	2.12031e+06	1.51755e+06	0.220676	1.16658	0.290703	0.894702	1.19516	0.393467	1.0434	0.464541	1.18537	0.504025	1.15886	0.200307	0.873576	1.32117	1.40045
809	N-Acetyl-L-glutamic acid, 2TMS derivative	24	84	2166.56	2.29062	888956	1.89776e+06	1.165e+06	1.52585e+06	1.64875e+06	1.14613e+06	1.8221e+06	1.50872e+06	1.79316e+06	1.37814e+06	988827	787843	1.756e+06	1.83918e+06	1.90819e+06	1.83423e+06	1.99103e+06	1.82898e+06	1.93381e+06	1.55085e+06	1.7004e+06	2.02803e+06	1.86379e+06	1.5482e+06	1.37874e+06	1.3798e+06	1.8596e+06	1.77084e+06	1.59725e+06	0.556556	1.18814	0.729383	0.9553	1.03225	0.717568	1.14078	0.944577	1.12266	0.862821	0.619082	0.49325	1.09939	1.15147	1.19467
832	L-Norvaline, N-(trimethylsilyl)-, trimethylsilyl ester	24	144	2199.9	1.43167	127392	1.02959e+06	178459	1.04519e+06	838234	248823	872751	271565	969011	270963	1.03825e+06	167507	210816	990422	238801	897553	243453	981249	291655	1.01847e+06	222526	1.00606e+06	294092	859990	577949	598341	593715	615465	596368	0.213613	1.72644	0.299244	1.7526	1.40557	0.417232	1.46344	0.455365	1.62485	0.454356	1.74096	0.280879	0.3535	1.66076	0.400425
834	L-Serine, N,O-bis(trimethylsilyl)-, trimethylsilyl ester	18	204	2202.22	1.77472	0	91337.6	0	103486	142273	0	27519.8	0	149849	0	181793	0	46061.4	111201	57854.1	113296	51341.3	149246	51523.4	130475	72864.7	93545.9	18370.8	134716	56182.9	59860.3	88166.7	83582.6	71948.1	0	1.26949	0	1.43835	1.97744	0	0.382495	0	2.08274	0	2.52672	0	0.640203	1.54557	0.804108
840	L-Norvaline, N-(trimethylsilyl)-, trimethylsilyl ester	24	144	2211.56	1.47188	33816.1	287843	31643.9	468077	456577	49929.3	384675	81336.4	486012	67015.5	519367	27443.5	55010.8	602311	92032.6	510547	102691	577649	43881.9	488381	56227.1	599066	51292.8	531909	221314	260975	323374	295126	275197	0.122879	1.04595	0.114986	1.70088	1.65909	0.181431	1.39782	0.295557	1.76605	0.243518	1.88725	0.0997232	0.199896	2.18865	0.334424
841	Val-Val, N-trimethylsilyl-, trimethylsilyl ester	24	144	2213.54	1.86521	75988.7	1.76781e+06	228832	1.53405e+06	1.54925e+06	291346	1.47118e+06	357582	1.76344e+06	371658	1.3224e+06	230058	872362	5.51416e+06	731385	2.71789e+06	843852	4.15406e+06	1.19715e+06	4.75899e+06	767520	5.67969e+06	1.24196e+06	3.22317e+06	907880	919387	2.47228e+06	2.81141e+06	1.77774e+06	0.0427445	0.994414	0.128721	0.862922	0.871472	0.163885	0.827555	0.201144	0.991957	0.209062	0.743866	0.12941	0.490714	3.10178	0.411412
844	GLYCYLGLYCIN, N,N,N'-TRIS(TRIMETHYLSILYL)-, TRIMETHYLSILYLESTER	18	174	2220	1.51167	47957.3	390021	82299.7	493323	503048	131836	331049	153016	635660	147337	627798	76193.7	0	754172	0	556359	0	779027	0	479033	0	604643	0	379276	274748	328509	348260	243825	298835	0.160481	1.30514	0.275401	1.65082	1.68336	0.441167	1.1078	0.512042	2.12712	0.493037	2.10081	0.254969	0	2.5237	0
847	Val-Val, N-trimethylsilyl-, trimethylsilyl ester	24	144	2222.5	1.84521	537855	5.73007e+06	676203	4.74971e+06	5.45062e+06	949676	5.80967e+06	1.19701e+06	5.53895e+06	1.04537e+06	5.37439e+06	571962	1.11917e+06	4.29441e+06	1.84429e+06	5.398e+06	1.53282e+06	6.09206e+06	1.45141e+06	3.073e+06	1.77316e+06	3.73928e+06	1.2823e+06	5.7859e+06	3.01569e+06	3.25622e+06	3.38012e+06	2.85084e+06	3.12572e+06	0.172074	1.8332	0.216335	1.51956	1.7438	0.303826	1.85867	0.382954	1.77205	0.334443	1.71941	0.182986	0.358052	1.37389	0.590036
851	Glycine, N-(trimethylsilyl)-N-[N-(trimethylsilyl)glycyl]-, trimethylsilyl ester	24	175	2235.42	2.06125	4500.39	38662.6	21409.9	29957.9	28953.2	23223.3	26368.7	6679.66	79739.1	26157	83306.7	21012.3	14423	110361	34116.7	83520.9	35003.7	116677	34577.5	79351.1	35056.4	90866.7	34642	101726	24451.2	40543.9	65683.6	62703.3	48345.5	0.0930881	0.799714	0.442852	0.619662	0.59888	0.48036	0.545422	0.138165	1.64936	0.541043	1.72315	0.434627	0.298332	2.28275	0.705684
853	DL-Ornithine, N,N,N'-tris(trimethylsilyl)-, trimethylsilyl ester	24	142	2233.33	1.42604	8.2273e+06	1.95949e+07	8.89755e+06	1.74098e+07	1.58278e+07	10042997	1.8512e+07	11511784	1.51052e+07	10148590	14926292	6.9222e+06	2.09655e+07	2.74799e+07	1.9101e+07	26683493	1.92243e+07	2.78819e+07	1.97498e+07	2.55639e+07	1.98473e+07	2.6263e+07	1.90811e+07	2.63856e+07	1.33334e+07	1.28543e+07	2.3556e+07	2.28151e+07	1.81397e+07	0.453552	1.08022	0.490501	0.95976	0.872549	0.553647	1.02052	0.634618	0.832714	0.559468	0.822852	0.381605	1.15578	1.5149	1.05299
854	DL-Ornithine, N,N,N'-tris(trimethylsilyl)-, trimethylsilyl ester	18	142	2234.03	0.28	0	62002.7	0	45639.8	45210.9	0	63074.6	0	21657.4	0	56932.7	0	53939.2	504875	74401.2	118608	31305	447356	54258.7	373576	58554.3	388917	26041.7	268359	25475.6	23610.8	205081	194951	112280	0	0.552217	0	0.406483	0.402664	0	0.561764	0	0.192888	0	0.507062	0	0.480401	4.49659	0.662643
860	Glycine, N-(trimethylsilyl)-N-[N-(trimethylsilyl)glycyl]-, trimethylsilyl ester	24	174	2231.88	2.07333	112448	707510	90073.7	447776	437728	146057	512287	157598	221283	127191	171716	80448.6	251104	628273	146261	275004	230072	595919	132204	525237	224753	595817	259249	614726	323599	211754	354439	391998	320447	0.350911	2.20788	0.281087	1.39735	1.36599	0.455792	1.59866	0.491805	0.690544	0.396918	0.535864	0.251051	0.783605	1.96061	0.456427
874	Ala-Gly, N-trimethylsilyl-, trimethylsilyl ester	23	116	2258.26	1.83674	0	819273	59434.9	819359	752877	92358.7	923738	105843	800121	104514	1.01406e+06	47472.2	138673	761132	343232	377183	306296	749465	378221	440286	395357	529773	147355	713868	423884	499292	445997	434144	450829	0	1.81726	0.131835	1.81745	1.66998	0.204864	2.04898	0.234775	1.77478	0.231825	2.24933	0.1053	0.307595	1.68829	0.761334
888	L-Glutamic acid, N-acetyl-, bis(trimethylsilyl) deriv.	22	84	2284.43	2.10295	27133	235208	26773.1	153574	174199	48404.3	162815	44965.8	163542	49624.1	136793	23310.7	0	106069	42268.1	104003	40137.5	106199	42271.3	88662.3	37855	109088	0	97248.1	110882	96841.7	66446.1	62520.8	84172.6	0.32235	2.79436	0.318073	1.82451	2.06954	0.57506	1.93429	0.53421	1.94294	0.589552	1.62514	0.276939	0	1.26014	0.50216
889	L-Val-L-Leu, N-trimethylsilyl-, trimethylsilyl ester	20	73	2287.75	1.81275	0	1.89826e+06	0	638553	1.55565e+06	31949.3	125131	0	731113	0	1.59265e+06	24090.1	141602	183172	131685	156425	521092	159686	61749.7	115816	188233	230100	126346	239249	687402	412164	215610	160249	368856	0	5.14635	0	1.73117	4.21748	0.0866172	0.339241	0	1.98211	0	4.31781	0.0653101	0.383896	0.496594	0.357008
892	Leu-Gly, N-trimethylsilyl-, trimethylsilyl ester	15	158	2296.17	1.828	17329.4	575908	19920.1	526348	567581	0	578867	37131.6	714981	0	562814	0	0	1.33083e+06	0	1.50259e+06	0	1.25684e+06	0	1.13651e+06	0	1.82592e+06	0	1.42154e+06	284514	315632	681710	730661	503130	0.0344433	1.14465	0.0395925	1.04615	1.1281	0	1.15053	0.0738013	1.42107	0	1.11863	0	0	2.64511	0
901	Leu-Gly, N-trimethylsilyl-, trimethylsilyl ester	24	158	2305	1.80813	130313	2.03307e+06	126130	1.84074e+06	2188526	222707	2.26786e+06	216259	2.21692e+06	284231	2.07082e+06	166986	521618	2.53379e+06	424815	1.71268e+06	267514	2.79411e+06	397877	1.92525e+06	407998	1.90969e+06	340368	2.0138e+06	1.09025e+06	1.20385e+06	1.37576e+06	1.16583e+06	1.20892e+06	0.107793	1.68173	0.104333	1.52263	1.81031	0.18422	1.87594	0.178886	1.8338	0.235112	1.71295	0.138128	0.431474	2.09591	0.3514
916	L-Val-L-Leu, N-trimethylsilyl-, trimethylsilyl ester	17	144	2327.65	1.80206	0	994879	23440.3	910671	0	0	0	0	3.08458e+06	53480.1	2.99938e+06	239296	645048	3.40664e+06	19040.1	0	518004	2.51589e+06	735319	2.95425e+06	0	3.55352e+06	761432	45018.6	321498	1.06279e+06	1.1841e+06	1.34159e+06	977495	0	1.01778	0.02398	0.931637	0	0	0	0	3.1556	0.0547114	3.06843	0.244805	0.659899	3.48507	0.0194785
921	L-Val-L-Leu, N-trimethylsilyl-, trimethylsilyl ester	20	144	2332.13	1.79975	0	3.07958e+06	62273.1	2.72019e+06	3.04823e+06	64160.2	3.1031e+06	64919.1	1.05126e+06	73727.6	838645	34833	470387	2.4545e+06	0	1.89775e+06	0	3.59138e+06	382431	1.64541e+06	497772	2.00156e+06	0	2.2233e+06	1.49574e+06	861082	1.40234e+06	1.12508e+06	1.22106e+06	0	2.52205	0.0509992	2.22773	2.49639	0.0525447	2.54132	0.0531662	0.860943	0.0603801	0.686817	0.0285269	0.385229	2.01014	0
934	Tyrosine, O-trimethylsilyl-, trimethylsilyl ester	17	119	2358.97	1.60706	27170.4	54112.4	25446.8	42087.5	17675.5	0	85874.1	0	35335.6	0	59772.9	16011.4	0	22009.4	20768.8	13782.5	0	19299	0	12035	0	13388.6	51486.2	76902.8	27748.8	32832.3	12643.3	25635.4	24714.9	1.09935	2.18946	1.02961	1.70292	0.715175	0	3.47458	0	1.42972	0	2.41849	0.647841	0	0.89053	0.840334
956	L-Val-L-Leu, N-trimethylsilyl-, trimethylsilyl ester	12	144	2387.29	1.76625	0	100096	0	95173.5	179661	0	44422.9	0	210856	0	116673	0	0	179129	0	195703	0	242463	0	130894	0	283815	0	204342	62488.5	61992	102883	103175	82634.6	0	1.21131	0	1.15174	2.17416	0	0.537582	0	2.55167	0	1.41192	0	0	2.16773	0
962	L-Histidine, N,1-bis(trimethylsilyl)-, trimethylsilyl ester	22	154	2400	1.83159	64281.2	649983	0	363869	770314	325597	814902	0	881695	436156	692891	169587	917376	2.61499e+06	919710	1.69848e+06	929644	852218	983914	1.47048e+06	852113	2.88002e+06	836691	901310	362341	499205	1.32207e+06	1.32075e+06	876093	0.0733726	0.741911	0	0.415332	0.879261	0.371647	0.930155	0	1.0064	0.497843	0.790888	0.193572	1.04712	2.98484	1.04979
965	L-Homoserine, N,O-bis(trimethylsilyl)-, trimethylsilyl ester	24	218	2401.25	1.68438	15266.8	2.63268e+06	190609	1.91828e+06	2.20717e+06	236934	2.42746e+06	221426	2.27769e+06	310030	2.16945e+06	173411	488281	2.30024e+06	138153	1.86164e+06	467082	1.02681e+06	428807	1.56915e+06	420007	2.07324e+06	454818	2.34205e+06	1.20016e+06	1.26325e+06	1.04703e+06	1.21468e+06	1.18128e+06	0.012924	2.22867	0.161358	1.62391	1.86846	0.200574	2.05494	0.187446	1.92816	0.262453	1.83653	0.146799	0.413349	1.94725	0.116952
971	L-Lysine, 4TMS derivative	24	174	2415	1.42771	1.51645e+07	2.86616e+07	1.53028e+07	2.40236e+07	22332318	16482346	2.24785e+07	12501032	2.14011e+07	1.65674e+07	19816237	1.33793e+07	2.9684e+06	3.65683e+07	1.29051e+07	2.09123e+07	8.22307e+06	1.55464e+07	1.41458e+07	3.36166e+07	3.07368e+07	2.40812e+07	1.55419e+07	3.39501e+07	2.03279e+07	1.76906e+07	1.61873e+07	2.53454e+07	1.98878e+07	0.762504	1.44117	0.769457	1.20796	1.12292	0.828768	1.13027	0.628579	1.07609	0.833043	0.996403	0.672737	0.149258	1.83873	0.648894
972	L-Lysine, 4TMS derivative	24	156	2416.88	0.27875	278900	1.02648e+06	297717	836893	989636	518072	826897	658401	913985	580740	914011	267472	1.9176e+06	3.06968e+06	1.75302e+06	2.14222e+06	1.68726e+06	2.45432e+06	1.73191e+06	2.22662e+06	997065	1.3997e+06	1.65909e+06	2.07554e+06	657950	693584	2.17068e+06	1.68166e+06	1.30097e+06	0.214378	0.789015	0.228842	0.643285	0.760692	0.39822	0.635601	0.506085	0.702542	0.446391	0.702562	0.205594	1.47398	2.35953	1.34747
978	L-Val-L-Leu, N-trimethylsilyl-, trimethylsilyl ester	23	126	2424.57	1.71957	13372	26013.5	12416.4	29317.7	33633.8	17147.9	36355	19675.2	18206.7	15530.9	14415.2	0	40866.6	2572.19	39438.8	29685.5	62085.2	40494.7	51543.4	1871.89	65899.6	62359.2	39286.6	29569.8	21983.5	17363.8	35857.2	41755.1	29239.9	0.457319	0.889659	0.424639	1.00266	1.15027	0.586454	1.24333	0.672888	0.622665	0.531156	0.492996	0	1.39763	0.0879685	1.3488
981	L-Norvaline, N-(trimethylsilyl)-, trimethylsilyl ester	24	144	2432.5	1.73312	198242	2.08166e+06	254148	1.95522e+06	1.86244e+06	333565	2.29157e+06	421779	2.11489e+06	363352	2.45448e+06	300222	588633	1.43415e+06	539951	1.24325e+06	543946	1.70618e+06	621847	1.17044e+06	536775	1.41248e+06	573221	1.53619e+06	1.11421e+06	1.32438e+06	1.00935e+06	975158	1.10578e+06	0.179278	1.88253	0.229837	1.76819	1.68428	0.301657	2.07237	0.381432	1.91259	0.328594	2.21969	0.271503	0.532325	1.29696	0.4883
988	L-Tyrosine, N,O-bis(trimethylsilyl)-, trimethylsilyl ester	24	73	2444.17	0.354583	305753	1.25472e+06	523129	1.10884e+06	810976	557633	191098	882149	697168	363579	829790	88663.9	1.0357e+06	2.62258e+06	1.22883e+06	1.55308e+06	1.23427e+06	2.18865e+06	1.46343e+06	972743	1.02983e+06	669277	499167	340323	760175	508741	1.64385e+06	829129	935474	0.326843	1.34126	0.559213	1.18533	0.866915	0.596097	0.204279	0.942996	0.745256	0.388657	0.887027	0.0947796	1.10714	2.80348	1.31359
1012	Serine tritms	23	100	2468.37	1.71022	12810.7	281298	12367.7	251615	261087	18489.8	271924	45146.4	297933	29460.3	252445	22867.5	0	306318	55167.9	260536	86287.5	334198	58409.6	174610	62315.6	245169	43154.8	294844	139611	153296	173751	146417	153269	0.0835834	1.83532	0.0806931	1.64166	1.70345	0.120636	1.77416	0.294557	1.94386	0.192213	1.64707	0.149199	0	1.99856	0.359942
1020	Ala-á-Ala, N-trimethylsilyl-, trimethylsilyl ester	21	116	2480.24	1.91976	0	749397	0	701644	689667	15891.9	788509	65210.5	714814	0	803135	7117.77	113640	282131	134654	206951	124844	289609	114773	173595	110996	212021	111864	222363	359433	396464	191972	157602	276368	0	2.71159	0	2.5388	2.49547	0.0575027	2.85311	0.235956	2.58646	0	2.90604	0.0257547	0.411192	1.02085	0.487229
1027	L-Aspartic acid, N-(trimethylsilyl)-, bis(trimethylsilyl) ester	24	232	2485.21	1.88833	4274.12	60931.8	5146.42	40085.6	47447.5	7597.59	51792.5	7928.66	48893.1	6929.18	23236.5	2600.71	7080.11	77082.7	7807.96	63157.3	7950.95	80583.4	7762.55	52431.7	8381.07	63548.4	7039.42	58393.7	27580.5	23563.4	40610.4	32926.1	31170.1	0.137122	1.95481	0.165107	1.28603	1.52221	0.243746	1.66161	0.254367	1.56859	0.222302	0.745473	0.0834361	0.227144	2.47297	0.250495
1037	Ornithine tri-TMS	14	142	2504.46	1.04107	4230.08	0	8656.78	18999.3	145999	13376.4	27338.4	0	29307.1	0	51022.3	8242.28	0	0	0	186568	0	129702	0	142932	0	95566.8	0	42557.4	31877	19318.4	52711.8	46842.7	37687.4	0.112241	0	0.229699	0.504127	3.87395	0.354931	0.725399	0	0.777637	0	1.35383	0.218701	0	0	0
1043	Ornithine tri-TMS	23	142	2520.76	1.03674	5199.12	0	8237.04	18288.6	21685.2	11742.7	24920.6	14913.4	24887.4	13925.6	44625.2	8122.26	50692.9	83913.2	174822	68960.8	105001	40537.2	57517.3	33500	54274.6	41750.8	164589	40456.8	10858.8	21899	87321.1	65348.1	46356.8	0.112154	0	0.177688	0.394518	0.467789	0.253312	0.537583	0.321708	0.536866	0.3004	0.962646	0.175212	1.09354	1.81016	3.77123
1059	L-Leucine, 2TMS derivative	24	158	2532.5	1.68083	116346	1.47622e+06	140824	1.23082e+06	1.27645e+06	163994	1.4676e+06	233360	1.3064e+06	168868	1.25946e+06	111745	224360	990354	238960	624868	223940	1.02533e+06	242781	676398	190395	696572	165257	929997	734108	757905	554635	483567	632554	0.18393	2.33375	0.222628	1.94579	2.01793	0.259256	2.32012	0.368918	2.06528	0.266962	1.99107	0.176656	0.354689	1.56564	0.37777
1067	Serine tritms	24	292	2542.81	1.68083	5935.95	22855	13246.6	17555.8	26634.5	20321.8	25340.6	20677.3	23464.3	22902.6	23944.4	9763.62	22609.1	9253.82	23564.9	3264.15	24356.1	25859.8	24854.7	20480.4	25448.5	19071.8	2588.83	8397.3	17758.3	21015.5	18151.3	16806.9	18433	0.322029	1.2399	0.718635	0.95241	1.44494	1.10247	1.37474	1.12176	1.27295	1.24248	1.299	0.529682	1.22655	0.502025	1.27841
1101	N,O,O-Tris(trimethylsilyl)-L-threonine	18	73	2611.39	1.59278	0	7.32909e+06	1.0196e+06	6.35628e+06	4.67609e+06	3.49416e+06	4.40607e+06	3.07154e+06	5.60196e+06	0	6.02841e+06	0	0	5.70816e+06	0	3.37322e+06	4.19302e+06	5.57785e+06	5.74276e+06	5.40485e+06	0	5.25456e+06	3.45067e+06	3.87554e+06	3.81254e+06	3.18466e+06	3.14204e+06	3.95473e+06	3.52349e+06	0	2.08006	0.289371	1.80397	1.32712	0.991676	1.25048	0.871733	1.58989	0	1.71092	0	0	1.62003	0
1157	L-Leucine, 2TMS derivative	24	102	2703.65	1.81313	4237.44	76326.1	15101.7	76975.3	81877.3	13026.9	98254.3	17768.8	77992.4	15140.3	77322.2	9681.77	18182.5	59321.8	20192.3	42947.5	20006.9	52156.9	18134.5	41446.3	19935	47972	18344.9	47152.7	44590.8	49360	35468	32164.2	40395.7	0.104898	1.88946	0.373845	1.90553	2.02688	0.322482	2.43229	0.439869	1.93071	0.374799	1.91412	0.239673	0.45011	1.46852	0.499862
1165	L-ASPARTIC ACID, TRIS(TRIMETHYLSILYL) DERIV.	12	232	2715	1.78875	0	201742	0	143921	188864	0	188548	0	182446	0	118831	0	0	290482	0	224827	0	275400	0	212240	0	232949	0	233835	89087.9	81637.5	131785	113171	103920	0	1.94132	0	1.38491	1.8174	0	1.81436	0	1.75564	0	1.14348	0	0	2.79524	0
1170	Leu-Gly, N-trimethylsilyl-, trimethylsilyl ester	18	100	2725.56	1.81028	2146.99	0	0	0	0	0	14382.6	2983.55	9724.72	0	36682.3	1004.81	6234.92	43978.4	16775.5	47694.6	19057.3	28914.7	9963.31	48304	8927.16	39440.7	7830.11	21016.2	357.832	10796.3	27109.3	22580.3	15210.9	0.141148	0	0	0	0	0	0.945546	0.196145	0.639325	0	2.41158	0.0660587	0.409898	2.89124	1.10286
1178	Leu-Gly, N-trimethylsilyl-, trimethylsilyl ester	24	158	2734.69	1.79146	258411	1.98429e+06	355214	1.60402e+06	1.68241e+06	499882	2.05854e+06	687306	1.65806e+06	591346	1.71029e+06	312481	557363	1.78236e+06	566237	1.33229e+06	616756	1.91685e+06	576849	1.39957e+06	554926	1.42415e+06	556064	1.6728e+06	1.06404e+06	1.16967e+06	1.12864e+06	1.03073e+06	1.09827e+06	0.235289	1.80674	0.323431	1.4605	1.53187	0.455154	1.87435	0.625808	1.5097	0.538435	1.55726	0.284522	0.507492	1.62288	0.515572
1186	Serine tritms	18	204	2750.42	1.74417	0	351275	0	307901	315516	0	415372	0	332145	0	328399	0	85196.5	307722	89653.7	241750	91980.6	332810	84362.8	237115	89705.5	264631	81405.7	260131	162449	179319	191519	169558	175711	0	1.99916	0	1.75231	1.79565	0	2.36395	0	1.89029	0	1.86897	0	0.484866	1.75129	0.510233
1211	L-Proline, 5-oxo-1-(trimethylsilyl)-, trimethylsilyl ester	24	156	2800.42	2.16667	124682	635427	178131	622179	820004	241834	894598	308034	784550	257514	620726	90045.3	351378	1.38427e+06	552771	1.16373e+06	543558	1.41507e+06	527295	1.13228e+06	504664	1.29037e+06	576181	1.19776e+06	437043	492578	901796	871424	675710	0.18452	0.940384	0.26362	0.920778	1.21354	0.357897	1.32394	0.455867	1.16107	0.381101	0.918628	0.13326	0.520013	2.04862	0.81806
1219	L-Proline, 5-oxo-1-(trimethylsilyl)-, trimethylsilyl ester	24	156	2816.15	2.14604	13593.6	73703.7	28172.7	84699.8	64622.1	35531.8	90431.3	30466.6	150653	26716.6	125536	20769.9	136270	259131	126658	239689	121887	214684	125279	218941	109918	222671	168021	231308	50054	74095.6	183053	179356	121640	0.111753	0.605918	0.231608	0.696317	0.531259	0.292107	0.743436	0.250466	1.23852	0.219637	1.03203	0.170749	1.12027	2.13032	1.04125
1221	L-Pyroglutamic acid, 2TBDMS derivative	20	272	2816.5	1.43625	30636.1	89492	22088.1	0	55103.6	50293	0	65467.2	0	58389.8	0	24849	155134	157873	158777	142483	158033	169060	148143	136385	161347	156047	148127	141918	41268.8	24784.3	156893	148661	92901.9	0.329768	0.963296	0.237757	0	0.593137	0.541356	0	0.704691	0	0.62851	0	0.267476	1.66987	1.69935	1.70908
1226	L-Proline, 5-oxo-1-(trimethylsilyl)-, trimethylsilyl ester	24	156	2827.5	2.1225	459883	2.52581e+06	562547	1.97399e+06	2.20442e+06	778200	2.59514e+06	910326	2.24526e+06	774637	2.48225e+06	356195	1.4729e+06	3.55452e+06	1.43518e+06	2.81886e+06	1.51927e+06	3.40732e+06	1.50811e+06	3.01458e+06	1.47754e+06	3.15739e+06	1.46756e+06	3.07834e+06	1.41748e+06	1.56063e+06	2.36801e+06	2.28392e+06	1.90751e+06	0.241091	1.32414	0.294912	1.03485	1.15566	0.407966	1.36049	0.477233	1.17706	0.406099	1.3013	0.186733	0.772157	1.86343	0.752385
1238	L-Proline, 5-oxo-1-(trimethylsilyl)-, trimethylsilyl ester	22	74	2847.5	2.06614	5385.47	14737	4619.9	12442.1	9528.75	5639	11332.3	0	33142.6	5591.5	0	4004.86	8853.16	115157	5711.94	81819.9	19285.1	127742	9927.8	76233.7	9719.44	139616	11502.3	68267.8	8725.37	9011.88	59761.5	52544.5	32510.8	0.165652	0.453296	0.142103	0.382705	0.293095	0.17345	0.348569	0	1.01943	0.171989	0	0.123185	0.272314	3.54212	0.175694
1247	Glycine, N-[2-[(trimethylsilyl)oxy]benzoyl]-, trimethylsilyl ester	22	207	2857.95	1.91455	2413.55	1983.5	13053.5	0	0	11728.5	8079.36	20349	8250.44	23672.2	6285.39	3878.2	32378.7	2333.99	50674.2	2129.99	54697.3	2069.77	52623.8	2368.99	56384.6	3110.51	51565.1	3499.47	4863.16	11752.4	24047.3	28258.7	17230.4	0.140075	0.115116	0.757582	0	0	0.680684	0.468901	1.18099	0.47883	1.37386	0.364785	0.225079	1.87916	0.135457	2.94097
1251	Leu-Gly, N-trimethylsilyl-, trimethylsilyl ester	16	102	2863.28	1.83563	0	0	11275.9	0	0	14093.8	0	31016.3	0	15785.5	0	6960.05	35650.6	29392.6	30843	0	23878.6	34456.8	23466.2	27162.4	31206.2	28606.8	23973.2	26538.5	4228.28	8960.31	25703.6	26825.6	16429.4	0	0	0.686323	0	0	0.857836	0	1.88785	0	0.960805	0	0.423633	2.16992	1.78902	1.8773
1268	Leu-Gly, N-trimethylsilyl-, trimethylsilyl ester	24	158	2894.38	1.82646	562719	1.35356e+06	779631	1.73777e+06	1.70777e+06	1.22088e+06	2.50885e+06	1.48704e+06	1.75596e+06	1.35521e+06	1.70913e+06	358306	1.38158e+06	2.64364e+06	1.40372e+06	1.8139e+06	1.55346e+06	2.78351e+06	1.46279e+06	2.09449e+06	1.53475e+06	2.1865e+06	1.39597e+06	2.26389e+06	1.22705e+06	1.52908e+06	1.92997e+06	1.82307e+06	1.62729e+06	0.345801	0.831786	0.479097	1.06789	1.04946	0.75025	1.54173	0.91381	1.07907	0.832801	1.05029	0.220185	0.849005	1.62456	0.862611
1274	Serine tritms	18	204	2899.58	1.79361	0	465153	0	567760	484153	0	764269	0	150980	0	222868	0	127146	583124	119129	462106	257096	604739	269289	244027	128792	474228	149362	478973	252844	189686	358890	290779	273050	0	1.70355	0	2.07933	1.77313	0	2.79901	0	0.552938	0	0.816217	0	0.465652	2.13559	0.436289
1275	L-Asparagine, N,N2-bis(trimethylsilyl)-, trimethylsilyl ester	8	285	2898.13	1.85938	0	17868.4	0	0	0	0	0	0	0	0	0	0	0	18873.2	12458.3	15164.2	0	14850.3	0	17292	13709.7	0	0	9233.49	2978.06	0	10224.3	6705.86	4977.06	0	3.59014	0	0	0	0	0	0	0	0	0	0	0	3.79204	2.50313
1287	L-Homoserine, N,O-bis(trimethylsilyl)-, trimethylsilyl ester	24	218	2921.15	1.74521	190319	987886	425098	644656	681733	646771	887041	625358	725180	730745	926926	165029	689412	951209	707373	795828	703610	1.16006e+06	730172	843142	609456	920066	649620	835501	596077	676713	834582	764660	718008	0.265065	1.37587	0.592051	0.89784	0.949478	0.900785	1.23542	0.870962	1.00999	1.01774	1.29097	0.229843	0.960173	1.32479	0.985188
1314	l-Leucine, N-(trifluoroacetyl)-, trimethylsilyl ester	24	112	2959.38	1.58083	147553	180644	199098	167252	179582	249757	181210	301075	187366	267711	163358	147943	204995	146752	220728	125864	215692	150639	213282	117579	216914	138628	213284	117102	187314	208110	177445	169465	185584	0.795076	0.973382	1.07282	0.901221	0.96766	1.34579	0.976434	1.62231	1.0096	1.44253	0.880237	0.797176	1.1046	0.790761	1.18937
1320	L-Valine, N-(tert-butyldimethylsilyl)-, tert-butyldimethylsilyl ester	24	186	2966.98	1.80687	205042	328755	244454	221681	291592	338474	276453	392368	274413	356190	228014	119386	727746	849272	744330	552410	594522	632361	733127	719479	774803	832495	716206	722622	271666	274471	683440	749789	494841	0.414359	0.664365	0.494004	0.447985	0.589263	0.684006	0.558669	0.792916	0.554548	0.719805	0.460781	0.241262	1.47067	1.71625	1.50418
1328	L-Cystine, N,N'-bis(trimethylsilyl)-, bis(trimethylsilyl) ester	24	146	2987.4	1.57458	53855.1	367902	88908.3	292169	306589	159936	355697	200056	315693	173487	252503	62159.2	258889	405026	250630	316658	201849	495657	252653	429777	221052	467719	199928	257760	211560	226599	321451	304815	266106	0.202382	1.38254	0.334108	1.09794	1.15213	0.601023	1.33667	0.751789	1.18634	0.651944	0.948882	0.233588	0.972878	1.52204	0.94184
1521	L-Lysine, 4TMS derivative	12	154	3338.13	1.71333	0	9996.77	0	6545.06	9261.62	0	22248.4	0	24750.4	0	8197.75	0	0	13301.4	0	17816.6	0	19433.6	0	11523.3	0	8425.27	0	12416.4	4300.57	9199.43	8425.27	5394.17	6829.86	0	1.46369	0	0.9583	1.35605	0	3.25752	0	3.62385	0	1.20028	0	0	1.94754	0
1546	L-Lysine, 4TMS derivative	13	156	3385.19	1.685	0	0	0	0	0	0	0	0	41907.6	0	0	0	30915.3	151432	29809.1	100485	36571	131802	36384.8	125690	29554.4	121926	28378.8	135412	0	6984.61	80169	79557.6	41677.8	0	0	0	0	0	0	0	0	1.00551	0	0	0	0.741769	3.63341	0.715227
1572	N-à-Acetyl-L-Lysine, N,N-trimethylsilyl-, trimethylsilyl ester	19	156	3438.68	1.78211	0	0	0	0	23043.8	27559.7	17739.6	38705.6	18400.3	0	24701.5	17630.4	122086	444876	125829	382376	154298	407879	166324	361354	131086	432707	111937	348348	8433.92	19529.6	272891	258626	139870	0	0	0	0	0.164752	0.197038	0.126829	0.276726	0.131553	0	0.176604	0.126049	0.872854	3.18064	0.899614
1587	à-Methyl-L-tyrosine, 3TMS derivative	12	232	3457.5	2.03583	0	180034	0	140169	168037	0	165676	0	156218	0	115423	0	0	66773.5	0	56348.3	0	68050.9	0	46585.3	0	52019.3	0	45425.3	81373.4	72886.2	31862.1	24005	52531.7	0	3.42716	0	2.66828	3.19877	0	3.15384	0	2.97378	0	2.19721	0	0	1.27111	0
Total AA						3.36455e+08	5.9441e+08	3.60995e+08	5.31417e+08	5.1955e+08	4.42521e+08	5.83947e+08	4.24598e+08	5.16984e+08	4.49153e+08	5.04571e+08	3.32844e+08	5.64151e+08	5.56336e+08	5.51619e+08	6.5291e+08	5.95304e+08	6.33336e+08	5.52075e+08	6.38571e+08	4.32483e+08	6.10438e+08	5.91791e+08	6.1727e+08	4.64225e+08	4.68683e+08	5.92276e+08	5.73771e+08	5.24739e+08	0.641186	1.13277	0.687953	1.01273	0.990112	0.843318	1.11283	0.809161	0.985222	0.855956	0.961566	0.634303	1.07511	1.06022	1.05123
1729	ç-Tocopherol, TMS derivative	24	223	3867.5	1.50354	1.6274e+06	1.54252e+06	1.83526e+06	1.36183e+06	1.71147e+06	1.9942e+06	1.54287e+06	2.06327e+06	1.81718e+06	2.27502e+06	1.87247e+06	1.69449e+06	75124.1	137119	56336.6	68278.1	78452.2	136301	78625.9	87430.7	56365.5	119964	75997.6	103531	1.67878e+06	1.87755e+06	91935.2	86985.9	933813	1.74274	1.65186	1.96534	1.45836	1.83277	2.13555	1.65223	2.20951	1.94598	2.43627	2.00519	1.8146	0.0804488	0.146838	0.0603296
1249	Testosterone, TMS derivative	23	149	2859.35	1.57761	436053	62457.1	538944	52422.4	164067	741338	0	892947	167333	780694	155768	439023	791551	87727.6	810292	177600	805321	181672	785517	157221	855904	151444	864968	80144.9	332547	405961	475694	482533	424184	1.02798	0.147241	1.27054	0.123584	0.386782	1.74768	0	2.1051	0.394482	1.84046	0.367218	1.03498	1.86606	0.206815	1.91024
1455	Pregnane-3,20-diol, (3à,5á,20S)-, 2TMS derivative	18	201	3222.92	1.49083	306585	1.51376e+06	413885	1.85616e+06	1.91343e+06	453015	1.83578e+06	586394	1.44705e+06	525897	1.65345e+06	351245	0	24953	0	14117.5	0	23278.3	0	19106.1	0	20471.2	0	2860.64	1.07614e+06	1.06664e+06	10391.5	7073	540060	0.567686	2.80294	0.766368	3.43695	3.54299	0.838823	3.39922	1.08579	2.67943	0.973775	3.06161	0.650382	0	0.0462042	0
1464	Testosterone, TMS derivative	18	329	3242.92	1.42722	0	5924.49	1489.75	13466	15033.9	0	20724.9	5654.98	13904.2	0	16105.4	0	690.397	2648.13	0	2192.87	664.674	1373.62	0	2134.31	249.507	2518.65	370.441	2932.91	5985.7	9398.25	1261.62	1367.64	4503.3	0	1.31559	0.330813	2.99026	3.33842	0	4.60217	1.25574	3.08756	0	3.57635	0	0.153309	0.588043	0
1696	ë-Tocopherol, TMS derivative	11	208	3757.73	1.48182	264930	68446.7	291269	74619	209000	294570	85410.1	326532	0	353424	118974	250634	0	0	0	0	0	0	0	0	0	0	0	0	200472	189162	0	0	97408.7	2.71978	0.702675	2.99017	0.766041	2.1456	3.02406	0.876822	3.35218	0	3.62826	1.22139	2.57302	0	0	0
1706	Testosterone, TMS derivative	10	73	3795.25	1.543	0	0	0	0	0	0	0	0	3.61523e+06	0	4.35902e+06	1.5809e+06	2.54298e+06	6.25973e+06	0	3.5788e+06	0	5.00242e+06	0	5.56446e+06	0	0	2.55487e+06	4.94794e+06	0	1.59252e+06	2.89732e+06	2.17788e+06	1.66693e+06	0	0	0	0	0	0	0	0	2.16879	0	2.615	0.948388	1.52555	3.75524	0
1725	ç-Tocopherol, TMS derivative	12	222	3854.79	1.505	57214.9	0	74368	0	49916.6	0	0	63840.1	28308	93657.5	38139.9	0	0	8401.05	0	0	0	0	0	7773.95	0	5961.42	3491.11	5884.78	30249.9	37324.2	1400.17	3851.88	18206.6	3.14255	0	4.08468	0	2.74168	0	0	3.50643	1.55483	5.14416	2.09484	0	0	0.46143	0
1751	Coprostan-3-ol, trimethylsilyl ether	24	108	3937.08	1.60979	6.97998e+06	7.94812e+06	7.5845e+06	8.70928e+06	8.57457e+06	7.48037e+06	7393831	9.17496e+06	4.67473e+06	8.97124e+06	5.1536e+06	1.04272e+07	1.19201e+06	1.31756e+06	1.31644e+06	1.12971e+06	1.15966e+06	1.46463e+06	1.2911e+06	1.58011e+06	1.34178e+06	1.28531e+06	1.2058e+06	1.25713e+06	7.87947e+06	7.63259e+06	1.26333e+06	1.32687e+06	4.52557e+06	1.54234	1.75627	1.67592	1.92446	1.89469	1.65291	1.63379	2.02736	1.03296	1.98235	1.13877	2.30406	0.263394	0.291137	0.290889
1767	Cholest-5-en-3-ol (3á)-, tetradecanoate	16	57	3987.66	1.64219	372983	994964	396525	859409	1.01203e+06	387638	1.04235e+06	442499	1.00275e+06	457501	895420	318878	11197.6	0	0	0	0	15611.8	0	0	14739.3	0	14301.4	0	670592	693232	4468.23	4840.11	343283	1.08652	2.89838	1.1551	2.5035	2.9481	1.12921	3.0364	1.28902	2.92106	1.33272	2.6084	0.928905	0.0326193	0	0
1777	à-Tocopherol, TMS derivative	24	237	4020	1.58292	2.87792e+06	963241	3.56842e+06	934195	1.13987e+06	3.97011e+06	1.03619e+06	4.75235e+06	1.23165e+06	4.92285e+06	1.21915e+06	3.69115e+06	249737	115974	250153	84459.8	255265	115414	279789	104690	265878	98556.5	243502	81320.6	2.24229e+06	2.80889e+06	178501	178956	1.35216e+06	2.12839	0.712372	2.63905	0.690891	0.843	2.93613	0.766321	3.51464	0.910875	3.64073	0.901629	2.72982	0.184695	0.0857695	0.185003
1780	3-[(TRIMETHYLSILYL)OXY]CHOLEST-5-ENE	24	129	4033.65	1.64563	2.93682e+06	9.22218e+06	3.44625e+06	9.54272e+06	1.05295e+07	3.36905e+06	2.05254e+07	3.6569e+06	2.03683e+07	3.58765e+06	2.11791e+07	3.52187e+06	309013	5.18896e+06	336686	4.74836e+06	330763	5.4546e+06	379754	5.5237e+06	314602	4.91915e+06	309415	4.66923e+06	6.50775e+06	1.21399e+07	2.72806e+06	2.68598e+06	6.01541e+06	0.488215	1.53309	0.572903	1.58638	1.75041	0.56007	3.41213	0.607921	3.38602	0.59641	3.5208	0.585474	0.0513702	0.862611	0.0559706
1786	5á-Cholestan-3à-ol, trimethylsilyl ether	23	81	4046.96	1.66717	4.09731e+06	4.89736e+06	987181	0	3.03137e+06	1.17643e+06	3.01242e+06	978738	3.86035e+06	3.44181e+06	3.81732e+06	4.85457e+06	370868	323273	410250	292782	356406	440576	426346	505389	412652	330588	392963	323978	2.36494e+06	3.32754e+06	365692	398653	1.61421e+06	2.53828	3.03391	0.611558	0	1.87794	0.728799	1.8662	0.606328	2.39149	2.1322	2.36483	3.0074	0.229753	0.200267	0.25415
1795	Silane, [(3á,5à)-cholest-7-en-3-yloxy]trimethyl-	19	107	4099.61	1.67553	197503	174702	212693	147491	170935	205251	200701	220505	194208	246624	224180	197192	0	6446.69	0	9773.04	0	6661.66	0	8105.02	0	11169.3	381.756	5836.77	184763	213902	3813.56	4248.81	101682	1.94237	1.71813	2.09175	1.45052	1.68108	2.01856	1.97381	2.16859	1.90996	2.42545	2.20473	1.93931	0	0.0634007	0
1804	Campesterol tms	5	71	4148.5	1.709	0	269329	0	0	0	0	0	0	0	0	0	193262	0	19834.3	0	0	0	0	0	23622.7	0	0	0	12789.6	44888.2	32210.3	3305.71	6068.72	21618.2	0	12.4584	0	0	0	0	0	0	0	0	0	8.93976	0	0.917479	0
1810	Stigmasterol trimethylsilyl ether	8	169	4167.19	1.725	12354.9	0	15155.8	7115.03	0	36122.5	0	0	0	16400.3	0	3606.38	0	0	0	0	0	0	15215.1	0	0	0	1568.8	0	11791.4	3334.45	0	2797.32	4480.78	2.75731	0	3.3824	1.5879	0	8.06164	0	0	0	3.66015	0	0.804854	0	0	0
1827	Stigmast-5-ene, 3á-(trimethylsiloxy)-, (24S)-	24	129	4229.69	1.78458	1.70799e+06	2.22178e+06	2.00591e+06	2.20741e+06	2.55321e+06	1.86e+06	2.7519e+06	2.13165e+06	2.49627e+06	2.12783e+06	2.20893e+06	1.79008e+06	154500	694000	148912	534853	157532	544236	157221	705125	138783	570779	133043	540336	2.09272e+06	2.25111e+06	372339	374215	1.2726e+06	1.34213	1.74587	1.57624	1.73458	2.0063	1.46158	2.16243	1.67504	1.96155	1.67204	1.73577	1.40664	0.121406	0.545342	0.117015
1849	5á-Cholestane-3à,7à,12à,24à,25-pentol TMS	19	129	4335.53	1.95974	101695	212878	176928	231533	236089	0	263438	476265	254754	153142	152821	99468.7	0	57727.4	53672.3	55625.9	36227.8	25602.8	0	0	0	29632.2	52653.1	55795.9	159854	233315	38142.7	23013.5	113581	0.89535	1.87423	1.55772	2.03848	2.07859	0	2.31938	4.19317	2.24292	1.34831	1.34547	0.87575	0	0.508248	0.472545
Total Tocopherols & Sterols & hormone						2.19767e+07	3.00977e+07	2.15488e+07	2.59977e+07	3.13105e+07	2.19681e+07	3.9711e+07	2.57725e+07	4.1172e+07	2.79537e+07	4.30644e+07	2.94136e+07	5.69767e+06	1.42444e+07	3.38274e+06	1.06966e+07	3.1803e+06	1.34124e+07	3.41357e+06	1.42889e+07	3.40095e+06	7.54555e+06	5.85332e+06	1.20897e+07	2.54832e+07	3.45145e+07	8.43567e+06	7.76533e+06	1.90497e+07	1.15365	1.57996	1.13119	1.36473	1.64362	1.1532	2.0846	1.35291	2.1613	1.46741	2.26064	1.54404	0.299095	0.747747	0.177574
1802	Lithocholic acid, 2TMS derivative	24	117	4135.1	1.92	2.53662e+06	2.40447e+06	2.81561e+06	2.79512e+06	2908039	3.11713e+06	2.79832e+06	3.20831e+06	3.00129e+06	3.17352e+06	3.03746e+06	3.01308e+06	185886	217002	221236	218327	196236	263771	194748	236567	194735	238004	198739	193264	2.76283e+06	3.03866e+06	217076	209343	1.55698e+06	1.6292	1.54432	1.80838	1.79522	1.86775	2.00204	1.79728	2.0606	1.92764	2.03825	1.95087	1.93521	0.119389	0.139374	0.142093
1759	Deoxycholic Acid, 3TMS derivative	20	343	3961.75	1.8355	0	53131	0	0	55418.8	36472.7	0	14709	58391.3	45871.3	47644.9	1436.68	36186.3	37955.6	35891.7	35312.3	37504	44393.8	35195.5	34997.3	33658.6	38271.9	34300.1	33502.9	24170.4	28008.8	37873.9	34987.7	31260.2	0	1.69964	0	0	1.77282	1.16675	0	0.470533	1.86791	1.4674	1.52414	0.0459589	1.15758	1.21418	1.14816
1760	Deoxycholic Acid, 3TMS derivative	16	255	3965.47	1.81938	278792	62473.3	357008	163089	142993	298385	115577	374689	160551	0	182872	18444.1	30385.6	20786.5	21653.5	0	0	0	0	0	20984.8	0	0	21971.1	217123	142022	12137.6	7159.32	94610.6	2.94674	0.66032	3.77345	1.72379	1.51138	3.15382	1.2216	3.96033	1.69697	0	1.93289	0.194948	0.321165	0.219706	0.22887
1805	Deoxycholic Acid, 3TMS derivative	24	255	4144.48	1.88396	443502	411564	529114	500651	531901	553528	561797	624632	557890	577903	489220	447071	197849	158027	193725	138620	210987	190178	214211	134735	188160	139667	174894	138280	495043	543086	181564	164991	346171	1.28116	1.1889	1.52848	1.44625	1.53653	1.599	1.62289	1.8044	1.6116	1.66942	1.41323	1.29147	0.571534	0.4565	0.559623
1807	Deoxycholic Acid, 3TMS derivative	20	73	4154.88	1.92725	0	0	0	3.22316e+06	2.3307e+07	1.44488e+07	3.48799e+06	0	1.25015e+07	1.30218e+07	3.09662e+07	1.22759e+07	5.75726e+06	6.5142e+06	8.00445e+06	7.1427e+06	7.93031e+06	6.27847e+06	6.5576e+06	7.76057e+06	8.41596e+06	8.05343e+06	8.12252e+06	6.93644e+06	6.82981e+06	1.20422e+07	6.9379e+06	7.64109e+06	8.36276e+06	0	0	0	0.385418	2.78699	1.72775	0.417086	0	1.4949	1.55712	3.70287	1.46793	0.68844	0.778953	0.957155
1814	Deoxycholic Acid, 3TMS derivative	24	255	4172.5	1.95625	8.76418e+06	8.65825e+06	607721	1.05133e+07	9.96311e+06	10388299	1.03393e+07	1.0867e+07	1.03088e+07	1.11186e+07	1.15732e+07	1.04893e+07	3.41795e+06	3.27795e+06	3.46486e+06	3.17153e+06	753234	3.45819e+06	3.48419e+06	2.83831e+06	3.28176e+06	2.95478e+06	3.30597e+06	2.75583e+06	8.14914e+06	1.07827e+07	2.92395e+06	3.10347e+06	6.23982e+06	1.40456	1.38758	0.0973939	1.68487	1.5967	1.66484	1.65699	1.74156	1.6521	1.78187	1.85474	1.68103	0.547765	0.525327	0.555282
1816	Allocholic acid, 4TMS derivative	24	253	4182.5	1.97042	86720.1	129592	106839	119103	157665	109232	143292	118912	127119	91211.7	133000	84175.6	52260.7	78107.5	52015.4	74446.9	62281.9	84971.8	50563.8	65310.2	47939.5	77871.6	51188.9	37040.3	118192	116285	67347.4	54985.7	89202.5	0.972172	1.45278	1.19771	1.3352	1.7675	1.22454	1.60636	1.33306	1.42506	1.02252	1.49099	0.943647	0.585866	0.87562	0.583116
1820	Allocholic acid, 4TMS derivative	10	129	4195.25	1.9435	0	136138	0	64294.9	0	0	90102.8	0	0	0	130990	0	0	74767.4	27909	84355.5	0	0	0	64434	0	66097.6	0	65093.3	33405.4	36848.8	31172	32604.1	33507.6	0	4.06289	0	1.91882	0	0	2.68903	0	0	0	3.90926	0	0	2.23136	0.832917
1822	Cholan-24-oic acid, 3,7-bis[(trimethylsilyl)oxy]-, trimethylsilyl ester, (3à,5á,7à)-	22	255	4199.55	1.96114	44280.1	86997.7	47766.2	92283	127714	47683.5	93729.2	56155.9	12120.6	59953.2	101906	41762.9	11779.3	7789.99	4217.4	16056.6	11961.7	31907.3	0	20018.8	7330.36	21785.2	0	13777	74454.1	60938	13952	10485.2	39957.3	1.10819	2.17726	1.19543	2.30954	3.19627	1.19336	2.34573	1.4054	0.303339	1.50043	2.55037	1.04519	0.294797	0.194958	0.105548
1825	Allocholic acid, 4TMS derivative	24	253	4219.79	1.97604	247055	289624	280567	252493	316770	305432	308141	353107	317886	344430	270526	206588	217202	193007	239001	174980	250768	191263	246370	157563	214726	174276	217091	155822	281990	300113	211037	194308	246862	1.00078	1.17322	1.13654	1.02281	1.28319	1.23726	1.24823	1.43038	1.28771	1.39523	1.09586	0.836856	0.879852	0.781842	0.968155
1828	Ursodeoxycholic acid, bis(trimethylsilyl) ether, trimethylsilyl ester	23	129	4234.13	1.9713	9940.06	145181	78744.7	220601	170929	99785.9	166613	48176.1	197874	80885.5	194379	74089.8	18388.4	45263.3	27376	32572.9	87205.1	135964	0	78190.1	21214.8	182117	22446	71763.9	120864	127003	57794.9	62622	92070.9	0.107961	1.57684	0.855262	2.396	1.85649	1.08379	1.80962	0.52325	2.14915	0.878513	2.11119	0.804703	0.19972	0.491614	0.297336
1830	Lithocholic acid, 2TMS derivative	24	117	4242.4	2.0575	914345	603148	1.13417e+06	637165	694384	1.08913e+06	862026	1.24403e+06	926567	1.13598e+06	763590	891740	282990	193136	337598	96072.4	269241	40633.9	290485	83557	357212	76121.5	334165	97773.9	845391	970656	203279	206552	556469	1.64312	1.08388	2.03816	1.14501	1.24784	1.95721	1.5491	2.23557	1.66508	2.04141	1.3722	1.6025	0.508546	0.347074	0.606678
1846	5á-Cholanic acid-3à-[(trimethylsilyl)oxy]-12-one, trimethylsilyl ester	24	121	4322.5	0.29625	224908	212896	279439	131561	203519	283483	193803	351195	199983	331273	148981	178659	239443	148589	229782	113642	213761	125810	215608	113268	224477	115384	194252	97813.2	222634	233982	178504	160134	198814	1.13125	1.07083	1.40553	0.661728	1.02367	1.42587	0.9748	1.76645	1.00588	1.66625	0.749349	0.898626	1.20436	0.747378	1.15576
1852	5á-Cholanic acid-3à-[(trimethylsilyl)oxy]-12-one, trimethylsilyl ester	24	121	4350.21	0.402708	371081	600189	453757	357625	595685	458585	556422	554649	598766	539443	389829	273991	398138	417084	370752	317220	341219	341567	357109	327544	362178	318004	310889	281331	472821	485517	364330	326176	412211	0.900222	1.45602	1.10079	0.867579	1.4451	1.1125	1.34985	1.34555	1.45257	1.30866	0.945704	0.664686	0.96586	1.01182	0.899423
Total BA						1.39214e+07	1.37937e+07	6.69074e+06	1.90704e+07	3.91751e+07	3.12359e+07	1.97171e+07	1.78156e+07	2.89687e+07	3.05208e+07	4.84298e+07	2.79963e+07	1.08457e+07	1.13837e+07	1.32305e+07	1.16158e+07	1.03647e+07	1.11871e+07	1.16461e+07	1.19151e+07	1.33703e+07	1.24558e+07	1.29665e+07	1.08997e+07	2.06479e+07	2.89081e+07	1.14379e+07	1.22089e+07	1.83007e+07	0.760705	0.753723	0.3656	1.04206	2.14063	1.70682	1.0774	0.973494	1.58293	1.66774	2.64634	1.5298	0.59264	0.622034	0.722949
1534	Inosine, tetrakis(trimethylsilyl) ether	24	230	3362.92	1.60354	293042	498115	350618	478564	647043	495388	630556	647513	592742	588468	396544	278963	1.13815e+06	488013	1.11301e+06	360081	1.21343e+06	382890	1.32736e+06	435513	1.17766e+06	445770	1.05444e+06	469119	460462	522464	782596	818309	645958	0.453656	0.771127	0.542788	0.740859	1.00168	0.766905	0.976157	1.00241	0.917618	0.911	0.613885	0.431859	1.76196	0.755487	1.72303
1575	Adenosine, 4TMS derivative	20	232	3442.25	1.51725	6421.59	25574.1	0	0	27277.1	11587.8	27597	0	32338.4	0	27794.3	7212.72	11588.8	17759.4	19032.9	27579.3	8524.47	30839.4	25468.1	15544.5	28736.7	13407.2	23449.7	26111.3	11810.1	15823.7	19220.7	22119.6	17243.5	0.372405	1.48311	0	0	1.58187	0.67201	1.60043	0	1.8754	0	1.61187	0.418286	0.672066	1.02992	1.10377
1618	2'-Deoxyinosine, tris(trimethylsilyl) derivative	24	209	3540.1	0.560208	14067.2	9948.66	25294.9	14428	17227.6	59375.6	22681.2	68771.3	19653.4	39512.1	18447.8	17254.9	109821	31736.2	97349.2	20644.2	111784	28733.1	110659	23410.4	102706	24687.7	92716.2	21280.4	23390.3	31053.5	66677.9	62576.6	45924.6	0.306311	0.21663	0.550792	0.314167	0.375127	1.29289	0.49388	1.49748	0.42795	0.860368	0.401698	0.375722	2.39134	0.69105	2.11976
1645	Guanosine, 5TMS derivative	23	324	3608.15	1.64087	20947.4	0	10150.2	26830.9	41507.8	31684.7	60523.2	39624.7	31895.5	43168.3	24938.6	19263.2	52655.2	44430.4	65769.1	31125.3	71275.7	36513.3	63217.6	40306.9	64417.3	39867.2	61404	37676.6	21853.5	36568.9	50294.8	51148.3	39966.4	0.524126	0	0.253968	0.671338	1.03857	0.792783	1.51435	0.991451	0.798057	1.08012	0.62399	0.481986	1.31749	1.11169	1.64561
1651	2'-Deoxyguanosine, N-trimethylsilyl-, tris(trimethylsilyl) ether	18	280	3622.08	1.68528	53114.4	0	61277.5	0	0	86997	0	149394	0	150567	0	66786.2	108547	22021	127663	33948	160680	16320.2	126136	14633.6	129318	23230.2	143826	15855.1	33564.8	61124.7	78196.5	75499.9	62096.5	0.855353	0	0.986811	0	0	1.401	0	2.40584	0	2.42474	0	1.07552	1.74804	0.354626	2.05588
1663	2'-Deoxyguanosine, N-trimethylsilyl-, tris(trimethylsilyl) ether	24	281	3650.94	2.46729	359129	263375	500319	243405	298355	666601	344615	840846	300028	747921	222725	373047	653458	243868	583211	176644	721842	235870	603481	194738	613270	218119	654430	172348	388531	471530	435815	409398	426319	0.842395	0.617789	1.17358	0.570947	0.69984	1.56362	0.80835	1.97234	0.703764	1.75437	0.522439	0.875042	1.53279	0.572032	1.36802
Total Nucleoside						746722	797013	947659	763228	1.03141e+06	1.35163e+06	1.08597e+06	1.74615e+06	976657	1.56964e+06	690450	762527	2.07422e+06	847828	2.00603e+06	650021	2.28754e+06	731166	2.25632e+06	724147	2.11611e+06	765082	2.03026e+06	742390	939611	1.13857e+06	1.4328e+06	1.43905e+06	1.23751e+06	0.603408	0.644047	0.765781	0.616746	0.833457	1.09222	0.877548	1.41102	0.789213	1.26839	0.557936	0.616179	1.67613	0.685109	1.62103
[truncated: 67 more columns]
